# Supplementary material for: 2,4-Dinitro­benzaldehyde hydrazone
Source: Acta Crystallogr Sect E Struct Rep Online. 2008 Mar 29;64(Pt 4):o745. doi: 10.1107/S1600536808007514 (PMC2960920; doi:10.1107/S1600536808007514)
Supplement: Supplementary file 1 [file e-64-0o745-sup1.cif]

##############################################################################
###                                                                        ###
###        Electronic paper (Acta Crystallographica Section E)             ###
###                                                                        ###
##############################################################################
#                                                                            #
# This CIF contains the data in a paper accepted for publication in Acta     #
# Crystallographica Section E. It conforms to the requirements of Notes      #
# for Authors for Section E, and has been peer reviewed under the auspices   #
# of the IUCr Commission on Journals.                                        #
#                                                                            #
# Full details of the Crystallographic Information File format               #
# are given in the paper "The Crystallographic Information File (CIF):       #
# a New Standard Archive File for Crystallography" by S. R. Hall, F. H.      #
# Allen and I. D. Brown [Acta Cryst. (1991), A47, 655-685].                  #
#                                                                            #
# The current version of the core CIF dictionary is obtainable from          #
# ftp://ftp.iucr.org/pub/cif_core.dic. The current version number is 2.4.    #
#                                                                            #
# Software is freely available for graphical display of the structure(s) in  #
# this CIF.  For information consult the CIF home page http://www.iucr.org/  #
# cif/home.html                                                              #
#                                                                            #
# This file may be used for bona fide research purposes within the           #
# scientific community so long as proper attribution is given to the journal # 
# article from which it was obtained.                                        #
#                                                                            #
##############################################################################
                                             
data_I
_audit_creation_method     SHELXL-97
_chemical_name_systematic
;
2,4-Dinitrobenzaldehyde hydrazone
;
_chemical_name_common     ?
_chemical_formula_moiety     'C7 H6 N4 O4'
_chemical_formula_sum     'C7 H6 N4 O4'
_chemical_formula_iupac     'C7 H6 N4 O4'
_chemical_formula_weight     210.16
_chemical_melting_point     ?
_symmetry_cell_setting     Triclinic
_symmetry_space_group_name_H-M     'P -1'
_symmetry_space_group_name_Hall     '-P 1'
loop_
    _symmetry_equiv_pos_as_xyz
    'x, y, z'
    '-x, -y, -z'
_cell_length_a     4.5839(7)
_cell_length_b     9.6840(16)
_cell_length_c     9.9287(15)
_cell_angle_alpha     90.785(12)
_cell_angle_beta     96.149(11)
_cell_angle_gamma     98.955(13)
_cell_volume     432.66(12)
_cell_formula_units_Z     2
_cell_measurement_reflns_used     39
_cell_measurement_theta_min     5.88
_cell_measurement_theta_max     12.47
_cell_measurement_temperature     295(2)
_exptl_crystal_description     prism
_exptl_crystal_colour     yellow
_exptl_crystal_size_max     0.4
_exptl_crystal_size_mid     0.3
_exptl_crystal_size_min     0.2
_exptl_crystal_density_diffrn     1.613
_exptl_crystal_density_meas     ?
_exptl_crystal_density_method     'not measured'
_exptl_crystal_F_000     216
_exptl_absorpt_coefficient_mu     0.135
_exptl_absorpt_correction_type     none
_exptl_absorpt_process_details     ?
_exptl_absorpt_correction_T_min     ?
_exptl_absorpt_correction_T_max     ?
_exptl_special_details
;
;
_diffrn_ambient_temperature     295(2)
_diffrn_radiation_type     MoK\a
_diffrn_radiation_wavelength     0.71073
_diffrn_radiation_source     'fine-focus sealed tube'
_diffrn_radiation_monochromator     graphite
_diffrn_measurement_device_type     'Bruker P4'
_diffrn_measurement_method     \w
_diffrn_detector_area_resol_mean     ?
_diffrn_reflns_number     2238
_diffrn_reflns_av_R_equivalents     0.0265
_diffrn_reflns_av_sigmaI/netI     0.0360
_diffrn_reflns_theta_min     2.06
_diffrn_reflns_theta_max     25.50
_diffrn_reflns_theta_full     25.50
_diffrn_measured_fraction_theta_max     1.000
_diffrn_measured_fraction_theta_full     1.000
_diffrn_reflns_limit_h_min     -5
_diffrn_reflns_limit_h_max     1
_diffrn_reflns_limit_k_min     -11
_diffrn_reflns_limit_k_max     11
_diffrn_reflns_limit_l_min     -11
_diffrn_reflns_limit_l_max     11
_diffrn_standards_number     3
_diffrn_standards_interval_count     97
_diffrn_standards_interval_time     ?
_diffrn_standards_decay_%     0
_refine_special_details
;
Refinement of <i>F</i>^2^ against ALL reflections. The weighted <i>R</i>-factor
<i>wR</i> and goodness of fit <i>S</i> are based on <i>F</i>^2^, conventional
<i>R</i>-factors <i>R</i> are based on <i>F</i>, with <i>F</i> set to zero for
negative <i>F</i>^2^. The threshold expression of <i>F</i>^2^ >
\s(<i>F</i>^2^) is used only for calculating <i>R</i>-factors(gt) <i>etc</i>.
and is not relevant to the choice of reflections for refinement.
<i>R</i>-factors based on <i>F</i>^2^ are statistically about twice as large
as those based on <i>F</i>, and <i>R</i>- factors based on ALL data will be
even larger.
;
_reflns_number_total     1616
_reflns_number_gt     1160
_reflns_threshold_expression     I>2\s(I)
_refine_ls_structure_factor_coef     Fsqd
_refine_ls_matrix_type     full
_refine_ls_R_factor_all     0.0680
_refine_ls_R_factor_gt     0.0480
_refine_ls_wR_factor_gt     0.1059
_refine_ls_wR_factor_ref     0.1156
_refine_ls_goodness_of_fit_ref     1.066
_refine_ls_restrained_S_all     1.066
_refine_ls_number_reflns     1616
_refine_ls_number_parameters     136
_refine_ls_number_restraints     0
_refine_ls_hydrogen_treatment     constr
_refine_ls_weighting_scheme     calc
_refine_ls_weighting_details
            'calc w=1/[\s^2^(Fo^2^)+(0.001P)^2^+0.38P] where P=(Fo^2^+2Fc^2^)/3'
_atom_sites_solution_hydrogens     geom
_atom_sites_solution_primary     direct
_atom_sites_solution_secondary     difmap
_refine_ls_shift/su_max     0.000
_refine_ls_shift/su_mean     0.000
_refine_diff_density_max     0.160
_refine_diff_density_min     -0.177
_refine_ls_extinction_method     none
_refine_ls_extinction_coef     ?
loop_
    _atom_type_symbol
    _atom_type_description
    _atom_type_scat_dispersion_real
    _atom_type_scat_dispersion_imag
    _atom_type_scat_source
    'C' 'C' 0.0033 0.0016
                         'International Tables Vol C Tables 4.2.6.8 and 6.1.1.4'
    'H' 'H' 0.0000 0.0000
                         'International Tables Vol C Tables 4.2.6.8 and 6.1.1.4'
    'N' 'N' 0.0061 0.0033
                         'International Tables Vol C Tables 4.2.6.8 and 6.1.1.4'
    'O' 'O' 0.0106 0.0060
                         'International Tables Vol C Tables 4.2.6.8 and 6.1.1.4'
_computing_data_collection     'XSCANS (Bruker, 1997)'
_computing_cell_refinement     'XSCANS (Bruker, 1997)'
_computing_data_reduction     'XSCANS (Bruker, 1997)'
_computing_structure_solution     'SHELXTL (Sheldrick, 2008)'
_computing_structure_refinement     'SHELXTL (Sheldrick, 2008)'
_computing_molecular_graphics     'SHELXTL (Sheldrick, 2008)'
_computing_publication_material     'SHELXTL (Sheldrick, 2008)'
loop_
    _atom_site_type_symbol
    _atom_site_label
    _atom_site_fract_x
    _atom_site_fract_y
    _atom_site_fract_z
    _atom_site_U_iso_or_equiv
    _atom_site_adp_type
    _atom_site_calc_flag
    _atom_site_refinement_flags
    _atom_site_occupancy
    _atom_site_disorder_assembly
    _atom_site_disorder_group
    O O1 0.7840(6) 0.1234(3) 0.5319(2) 0.0887(8) Uani d . 1 . .
    O O2 0.4576(6) 0.2314(2) 0.6030(2) 0.0798(7) Uani d . 1 . .
    O O3 0.0003(6) 0.5548(2) 0.3362(3) 0.0872(8) Uani d . 1 . .
    O O4 0.1241(6) 0.5961(3) 0.1351(3) 0.0946(9) Uani d . 1 . .
    N N1 0.9783(6) -0.0870(3) 0.1463(3) 0.0758(8) Uani d . 1 . .
    H H1B 1.0167 -0.1364 0.2204 0.091 Uiso d R 1 . .
    H H1C 1.0581 -0.1043 0.0700 0.091 Uiso d R 1 . .
    N N2 0.8489(5) 0.0275(2) 0.1456(2) 0.0578(6) Uani d . 1 . .
    N N3 0.5907(6) 0.1955(2) 0.5116(2) 0.0569(6) Uani d . 1 . .
    N N4 0.1273(6) 0.5291(3) 0.2381(3) 0.0675(7) Uani d . 1 . .
    C C1 0.7626(6) 0.0654(3) 0.2571(3) 0.0520(7) Uani d . 1 . .
    H H1A 0.7984 0.0169 0.3358 0.062 Uiso calc R 1 . .
    C C2 0.6075(6) 0.1858(3) 0.2585(3) 0.0471(6) Uani d . 1 . .
    C C3 0.5165(6) 0.2445(3) 0.3752(3) 0.0470(6) Uani d . 1 . .
    C C4 0.3552(6) 0.3540(3) 0.3687(3) 0.0518(7) Uani d . 1 . .
    H H4A 0.2918 0.3885 0.4466 0.062 Uiso calc R 1 . .
    C C5 0.2906(6) 0.4105(3) 0.2464(3) 0.0534(7) Uani d . 1 . .
    C C6 0.3755(6) 0.3582(3) 0.1277(3) 0.0580(7) Uani d . 1 . .
    H H6A 0.3302 0.3978 0.0448 0.070 Uiso calc R 1 . .
    C C7 0.5269(6) 0.2473(3) 0.1360(3) 0.0561(7) Uani d . 1 . .
    H H7A 0.5791 0.2108 0.0565 0.067 Uiso calc R 1 . .
loop_
    _atom_site_aniso_label
    _atom_site_aniso_U_11
    _atom_site_aniso_U_22
    _atom_site_aniso_U_33
    _atom_site_aniso_U_12
    _atom_site_aniso_U_13
    _atom_site_aniso_U_23
    O1 0.117(2) 0.1053(19) 0.0558(13) 0.0634(17) -0.0041(13) -0.0040(12)
    O2 0.1006(18) 0.0891(16) 0.0580(13) 0.0258(14) 0.0307(12) 0.0011(11)
    O3 0.0851(17) 0.0709(15) 0.115(2) 0.0314(13) 0.0264(15) -0.0126(14)
    O4 0.136(2) 0.0714(16) 0.0829(17) 0.0524(16) -0.0107(16) 0.0009(13)
    N1 0.109(2) 0.0739(17) 0.0583(15) 0.0542(17) 0.0153(15) 0.0001(13)
    N2 0.0690(15) 0.0583(14) 0.0517(14) 0.0267(12) 0.0088(11) -0.0026(11)
    N3 0.0658(15) 0.0538(14) 0.0513(14) 0.0095(12) 0.0085(12) -0.0042(11)
    N4 0.0686(17) 0.0521(15) 0.083(2) 0.0200(13) -0.0023(15) -0.0111(14)
    C1 0.0609(17) 0.0507(15) 0.0484(15) 0.0176(13) 0.0106(13) 0.0035(12)
    C2 0.0447(14) 0.0465(14) 0.0510(15) 0.0082(11) 0.0085(12) -0.0016(11)
    C3 0.0482(15) 0.0464(14) 0.0459(15) 0.0056(12) 0.0063(11) -0.0001(11)
    C4 0.0494(15) 0.0486(15) 0.0578(17) 0.0080(12) 0.0091(13) -0.0096(12)
    C5 0.0505(15) 0.0449(15) 0.0661(18) 0.0140(12) 0.0029(13) -0.0031(13)
    C6 0.0649(18) 0.0569(17) 0.0542(17) 0.0183(14) 0.0027(14) 0.0034(13)
    C7 0.0661(18) 0.0586(17) 0.0473(15) 0.0211(14) 0.0073(13) -0.0027(12)
_geom_special_details
;
All e.s.d.'s (except the e.s.d. in the dihedral angle between two l.s. planes)
are estimated using the full covariance matrix. The cell e.s.d.'s are taken
into account individually in the estimation of e.s.d.'s in distances, angles
and torsion angles; correlations between e.s.d.'s in cell parameters are only
used when they are defined by crystal symmetry. An approximate (isotropic)
treatment of cell e.s.d.'s is used for estimating e.s.d.'s involving l.s.
planes.
;
loop_
    _geom_bond_atom_site_label_1
    _geom_bond_atom_site_label_2
    _geom_bond_site_symmetry_2
    _geom_bond_distance
    _geom_bond_publ_flag
    O1 N3 . 1.214(3) ?
    O2 N3 . 1.221(3) ?
    O3 N4 . 1.229(3) ?
    O4 N4 . 1.219(3) ?
    N1 N2 . 1.336(3) ?
    N1 H1B . 0.8999 ?
    N1 H1C . 0.9000 ?
    N2 C1 . 1.282(3) ?
    N3 C3 . 1.464(3) ?
    N4 C5 . 1.463(3) ?
    C1 C2 . 1.458(3) ?
    C1 H1A . 0.9300 ?
    C2 C7 . 1.400(4) ?
    C2 C3 . 1.414(3) ?
    C3 C4 . 1.382(3) ?
    C4 C5 . 1.361(4) ?
    C4 H4A . 0.9300 ?
    C5 C6 . 1.393(4) ?
    C6 C7 . 1.365(4) ?
    C6 H6A . 0.9300 ?
    C7 H7A . 0.9300 ?
loop_
    _geom_angle_atom_site_label_1
    _geom_angle_atom_site_label_2
    _geom_angle_atom_site_label_3
    _geom_angle_site_symmetry_1
    _geom_angle_site_symmetry_3
    _geom_angle
    _geom_angle_publ_flag
    N2 N1 H1B . . 124.3 ?
    N2 N1 H1C . . 115.3 ?
    H1B N1 H1C . . 119.5 ?
    C1 N2 N1 . . 117.5(2) ?
    O1 N3 O2 . . 121.8(3) ?
    O1 N3 C3 . . 119.9(2) ?
    O2 N3 C3 . . 118.3(2) ?
    O4 N4 O3 . . 123.8(3) ?
    O4 N4 C5 . . 118.6(3) ?
    O3 N4 C5 . . 117.6(3) ?
    N2 C1 C2 . . 118.9(2) ?
    N2 C1 H1A . . 120.5 ?
    C2 C1 H1A . . 120.5 ?
    C7 C2 C3 . . 115.5(2) ?
    C7 C2 C1 . . 119.4(2) ?
    C3 C2 C1 . . 125.0(2) ?
    C4 C3 C2 . . 122.2(2) ?
    C4 C3 N3 . . 115.3(2) ?
    C2 C3 N3 . . 122.5(2) ?
    C5 C4 C3 . . 118.9(2) ?
    C5 C4 H4A . . 120.6 ?
    C3 C4 H4A . . 120.6 ?
    C4 C5 C6 . . 121.7(3) ?
    C4 C5 N4 . . 119.6(3) ?
    C6 C5 N4 . . 118.7(3) ?
    C7 C6 C5 . . 118.4(3) ?
    C7 C6 H6A . . 120.8 ?
    C5 C6 H6A . . 120.8 ?
    C6 C7 C2 . . 123.2(3) ?
    C6 C7 H7A . . 118.4 ?
    C2 C7 H7A . . 118.4 ?
loop_
    _geom_hbond_atom_site_label_D
    _geom_hbond_atom_site_label_H
    _geom_hbond_atom_site_label_A
    _geom_hbond_site_symmetry_A
    _geom_hbond_distance_DH
    _geom_hbond_distance_HA
    _geom_hbond_distance_DA
    _geom_hbond_angle_DHA
    N1 H1B O1 2_756 0.90 2.52 3.305(3) 145.5
    N1 H1C N2 2_755 0.90 2.34 3.123(4) 145.9
data_global
_journal_date_recd_electronic     2008-03-17
_journal_date_accepted     2008-03-19
_journal_name_full     'Acta Crystallographica, Section E'
_journal_year     2008
_journal_volume     64
_journal_issue      4
_journal_page_first     o745
_journal_page_last     o745
_journal_paper_category     QO
_journal_coeditor_code     FJ2106
_publ_contact_author_name     'Yuyang Jiang'
_publ_contact_author_address
;
School of Medicine, Tsinghua University, Beijing 100084
People's Republic of China
;
_publ_contact_author_email     jiangyy@sz.tsinghua.edu.cn
_publ_contact_author_fax     '86-755-26036087'
_publ_contact_author_phone     '86-755-26036017'
_publ_section_title
;
2,4-Dinitrobenzaldehyde hydrazone
;
loop_
    _publ_author_name
    _publ_author_footnote
    _publ_author_address
    'Zhang, Nan' .
;
Key Laboratory of Bioorganic Phosphorus Chemistry & Chemical Biology
Ministry of Education
Department of Chemistry
Tsinghua University
Beijing 100084
People's Republic of China
;
    'Wang, Ruji' .
;
Department of Chemistry
Tsinghua University
Beijing 100084
People's Republic of China
;
    'Tan, Chunyan' .
;
Key Laboratory of Chemical Biology
Guangdong Province
Graduate School at Shenzhen
Tsinghua University
Shenzhen 518055
People's Republic of China
;
    'Jiang, Yuyang' .
;
School of Medicine
Tsinghua University
Beijing 100084
People's Republic of China
;
    'Zhao, Yufen' .
;
Key Laboratory of Bioorganic Phosphorus Chemistry & Chemical Biology
Ministry of Education
Department of Chemistry
Tsinghua University
Beijing 100084
People's Republic of China
;
