# Supplementary material for: 2,4-Dinitro­benzaldehyde hydrazone
Source: Acta Crystallogr Sect E Struct Rep Online. 2008 Mar 29;64(Pt 4):o745. doi: 10.1107/S1600536808007514 (PMC2960920; doi:10.1107/S1600536808007514)
Supplement: Supplementary file 2 [file e-64-0o745-Isup2.hkl]

# 
# h,k,l, Fc-squared, Fo-squared, sigma(Fo-squared) and status flag 
# 
data_I
_shelx_title ' zhangn-1 in P-1' 
_shelx_refln_list_code          4 
_shelx_F_calc_maximum       93.93 
_exptl_crystal_F_000       216.00 
_reflns_d_resolution_high  0.8255 
 
loop_ 
 _symmetry_equiv_pos_as_xyz 
 'x, y, z' 
 '-x, -y, -z' 
 
_cell_length_a     4.5839 
_cell_length_b     9.6840 
_cell_length_c     9.9287 
_cell_angle_alpha  90.785 
_cell_angle_beta   96.149 
_cell_angle_gamma  98.955 
 
_shelx_F_squared_multiplier     1.000 
 
loop_ 
 _refln_index_h 
 _refln_index_k 
 _refln_index_l 
 _refln_F_squared_calc 
 _refln_F_squared_meas 
 _refln_F_squared_sigma 
 _refln_observed_status 
   1   0   0      125.24      119.80      7.08 o 
   2   0   0      183.30      156.09      7.92 o 
   3   0   0        3.52        4.13      0.48 o 
   4   0   0        0.46        1.12      0.47 o 
   5   0   0        0.66        0.19      0.62 o 
  -5   1   0        0.03        0.22      0.56 o 
  -4   1   0       54.01       52.03      2.55 o 
  -3   1   0      117.66      107.60      4.55 o 
  -2   1   0      190.25      171.35      8.42 o 
  -1   1   0      335.39      303.25      5.37 o 
   0   1   0       21.47       14.18      0.62 o 
   1   1   0       64.07       59.65      5.39 o 
   2   1   0        3.44        2.09      0.42 o 
   3   1   0       10.15       11.85      0.86 o 
   4   1   0        8.09        8.45      0.81 o 
   5   1   0        9.03        6.41      0.90 o 
  -5   2   0        0.34        0.81      0.45 o 
  -4   2   0        0.19        0.34      0.51 o 
  -3   2   0       43.92       44.54      1.98 o 
  -2   2   0       28.85       26.65      1.29 o 
  -1   2   0     1088.05     1030.69     10.69 o 
   0   2   0        4.04        4.40      0.27 o 
   1   2   0     8822.50     9137.69    164.52 o 
   2   2   0     1176.48     1249.09     23.24 o 
   3   2   0        3.05        4.09      0.61 o 
   4   2   0        0.27        1.31      0.53 o 
   5   2   0        0.65        0.50      0.67 o 
  -5   3   0        0.20        0.37      0.50 o 
  -4   3   0        1.27        1.37      0.58 o 
  -3   3   0       24.78       25.91      1.18 o 
  -2   3   0     1327.85     1345.74     23.63 o 
  -1   3   0      117.45      109.67      3.11 o 
   0   3   0      187.87      183.58      5.80 o 
   1   3   0       51.59       58.17      1.56 o 
   2   3   0       57.88       62.17      2.88 o 
   3   3   0        1.67        0.64      0.42 o 
   4   3   0        1.69        1.49      0.70 o 
   5   3   0        0.98        1.63      0.56 o 
  -5   4   0       12.58       13.34      1.06 o 
  -4   4   0        1.40        2.24      0.56 o 
  -3   4   0        0.00       -0.03      0.42 o 
  -2   4   0      159.37      161.39      5.90 o 
  -1   4   0      104.59      122.32      6.52 o 
   0   4   0        2.08        2.08      0.52 o 
   1   4   0      146.19      152.48      4.72 o 
   2   4   0      260.20      278.03     13.33 o 
   3   4   0      276.55      275.35     10.40 o 
   4   4   0        8.56        7.88      0.87 o 
  -5   5   0        1.75        2.13      0.61 o 
  -4   5   0       12.53       12.22      0.92 o 
  -3   5   0       15.53       17.98      0.90 o 
  -2   5   0        0.12        0.00      0.28 o 
  -1   5   0      669.43      762.39     12.98 o 
   0   5   0      318.65      347.30      8.65 o 
   1   5   0       11.51       12.23      0.53 o 
   2   5   0        4.28        3.46      0.50 o 
   3   5   0        6.61        5.67      0.69 o 
   4   5   0        3.51        2.83      0.76 o 
  -5   6   0        2.90        2.83      0.72 o 
  -4   6   0       55.22       52.36      2.29 o 
  -3   6   0        0.02       -0.20      0.42 o 
  -2   6   0       81.82       79.67      3.69 o 
  -1   6   0        1.45        0.79      0.30 o 
   0   6   0      162.26      176.86      6.75 o 
   1   6   0        2.23        1.36      0.33 o 
   2   6   0        8.13        7.83      0.72 o 
   3   6   0        6.98        5.68      0.79 o 
   4   6   0       31.46       29.22      1.60 o 
  -4   7   0        1.61        1.49      0.56 o 
  -3   7   0       24.19       23.03      1.11 o 
  -2   7   0        1.92        2.44      0.56 o 
  -1   7   0       18.88       18.67      0.62 o 
   0   7   0       53.36       60.33      5.11 o 
   1   7   0      167.41      173.30      7.63 o 
   2   7   0        3.92        3.02      0.62 o 
   3   7   0        0.43        0.62      0.53 o 
  -4   8   0        0.40        0.28      0.48 o 
  -3   8   0       94.46       79.51      3.10 o 
  -2   8   0        1.97        2.38      0.53 o 
  -1   8   0       45.91       46.13      2.75 o 
   0   8   0        0.16       -0.19      0.37 o 
   1   8   0        5.64        4.47      0.52 o 
   2   8   0        0.82        0.58      0.58 o 
   3   8   0        0.76        0.22      0.56 o 
  -4   9   0        1.30        2.01      0.67 o 
  -3   9   0       10.10       10.59      0.95 o 
  -2   9   0        6.07        5.09      0.69 o 
  -1   9   0        0.00       -0.32      0.37 o 
   0   9   0        2.18        1.02      0.38 o 
   1   9   0        0.64        0.92      0.87 o 
   2   9   0       33.25       31.82      1.45 o 
  -3  10   0        0.65        0.00      0.53 o 
  -2  10   0       13.40       12.24      1.07 o 
  -1  10   0        8.87        7.05      2.30 o 
   0  10   0        3.19        1.61      0.93 o 
   1  10   0        0.01        0.57      0.33 o 
   2  10   0        0.38        1.06      0.54 o 
  -2  11   0        2.22        2.66      0.67 o 
  -1  11   0        5.27        3.68      0.80 o 
   0  11   0        1.28        1.14      0.57 o 
   1  11   0        0.77        0.46      0.84 o 
  -1 -11   1        0.13        0.69      0.64 o 
   0 -11   1        7.09        6.93      1.27 o 
   1 -11   1        3.34        3.27      1.14 o 
   2 -11   1        0.23       -0.02      0.51 o 
  -2 -10   1        0.86        0.56      0.73 o 
  -1 -10   1       10.68       11.45      1.07 o 
   0 -10   1        1.02        0.21      0.42 o 
   1 -10   1        9.21        8.75      0.59 o 
   2 -10   1        0.25        0.47      0.48 o 
   3 -10   1        0.85        1.46      0.76 o 
  -2  -9   1        0.02        0.42      0.47 o 
  -1  -9   1        1.63        1.54      0.41 o 
   0  -9   1        2.70        2.13      0.51 o 
   1  -9   1        4.90        4.27      0.48 o 
   2  -9   1       40.03       36.01      1.77 o 
   3  -9   1        0.55        0.31      0.53 o 
   4  -9   1        0.03        0.81      0.58 o 
  -3  -8   1        0.40        0.33      0.61 o 
  -2  -8   1        0.18        0.78      0.50 o 
  -1  -8   1       44.01       44.18      2.18 o 
   0  -8   1       25.48       27.16      2.51 o 
   1  -8   1        6.14        4.97      1.75 o 
   2  -8   1        0.94        0.79      0.56 o 
   3  -8   1        0.22        1.43      0.53 o 
   4  -8   1        0.01       -0.23      0.53 o 
  -3  -7   1        3.33        2.82      0.67 o 
  -2  -7   1        1.31        1.88      0.58 o 
  -1  -7   1        1.34        0.78      0.53 o 
   0  -7   1        3.26        2.81      0.74 o 
   1  -7   1       36.83       38.00      1.84 o 
   2  -7   1       33.37       33.57      1.18 o 
   3  -7   1       13.39       11.91      0.86 o 
   4  -7   1       21.87       17.47      1.11 o 
  -4  -6   1        0.28       -0.05      0.45 o 
  -3  -6   1        0.62        0.92      0.45 o 
  -2  -6   1        4.44        4.84      0.61 o 
  -1  -6   1        6.91        5.60      0.43 o 
   0  -6   1      222.00      242.05      8.32 o 
   1  -6   1       12.53       11.29      2.19 o 
   2  -6   1       25.11       25.24      1.25 o 
   3  -6   1        0.71        1.00      0.53 o 
   4  -6   1        1.76        2.91      0.65 o 
   5  -6   1        0.01        0.42      0.61 o 
  -4  -5   1       14.07       11.74      1.03 o 
  -3  -5   1       58.71       57.18      2.66 o 
  -2  -5   1       53.20       52.48      1.84 o 
  -1  -5   1       54.43       56.34      3.11 o 
   0  -5   1       57.44       59.83      3.81 o 
   1  -5   1       62.22       69.48      2.16 o 
   2  -5   1      333.74      332.66     13.78 o 
   3  -5   1       93.27       96.37      3.99 o 
   4  -5   1        7.98        7.47      0.81 o 
   5  -5   1       13.27       13.23      1.20 o 
  -4  -4   1        0.60        1.39      0.65 o 
  -3  -4   1        3.88        5.08      0.70 o 
  -2  -4   1       21.76       21.14      0.83 o 
  -1  -4   1       18.70       21.42      1.24 o 
   0  -4   1      120.66      119.99      3.46 o 
   1  -4   1      895.20      933.74     19.12 o 
   2  -4   1      205.48      219.60      7.08 o 
   3  -4   1       31.13       29.07      1.14 o 
   4  -4   1        0.54        0.61      0.42 o 
   5  -4   1        0.82        0.58      0.61 o 
  -5  -3   1        0.02        0.44      0.62 o 
  -4  -3   1        0.08        0.83      0.50 o 
  -3  -3   1       16.97       14.57      0.79 o 
  -2  -3   1      671.83      747.71     19.31 o 
  -1  -3   1      300.19      265.68      9.79 o 
   0  -3   1      107.91      107.14      8.29 o 
   1  -3   1      356.20      329.30     12.64 o 
   2  -3   1       36.01       35.05      1.35 o 
   3  -3   1       52.83       54.85      2.09 o 
   4  -3   1        7.47        8.72      0.78 o 
   5  -3   1        4.87        4.78      0.79 o 
  -5  -2   1        2.27        3.04      0.67 o 
  -4  -2   1        2.13        2.99      0.61 o 
  -3  -2   1       13.93       18.64      0.84 o 
  -2  -2   1        0.01        0.11      0.25 o 
  -1  -2   1       94.95       93.96      2.48 o 
   0  -2   1      726.60      701.33     13.55 o 
   1  -2   1      301.68      280.58     10.01 o 
   2  -2   1      226.98      214.80      9.39 o 
   3  -2   1      337.59      331.51     14.12 o 
   4  -2   1        3.15        3.66      0.62 o 
   5  -2   1        0.29       -0.05      0.51 o 
  -5  -1   1        0.04       -0.16      0.45 o 
  -4  -1   1        0.08        0.45      0.45 o 
  -3  -1   1        4.22        3.92      0.47 o 
  -2  -1   1        0.75        0.90      0.26 o 
  -1  -1   1     4207.15     4080.08     45.67 o 
   0  -1   1      245.58      227.08      6.96 o 
   1  -1   1      913.18      777.99     12.79 o 
   2  -1   1       60.34       58.43      2.27 o 
   3  -1   1       49.94       52.16      2.26 o 
   4  -1   1        0.81        0.11      0.48 o 
   5  -1   1        0.49        0.25      0.64 o 
  -5   0   1        8.46        9.23      1.04 o 
  -4   0   1       11.06        9.98      0.78 o 
  -3   0   1        3.13        3.02      0.45 o 
  -2   0   1        2.39        1.28      0.26 o 
  -1   0   1     1226.34     1236.59     10.43 o 
   0   0   1      384.24      185.50      3.91 o 
   1   0   1      277.12      258.61      5.13 o 
   2   0   1       22.84       22.08      0.78 o 
   3   0   1        0.16        0.33      0.34 o 
   4   0   1       46.08       40.29      1.74 o 
   5   0   1        2.43        3.11      0.64 o 
  -5   1   1        2.08        1.25      0.72 o 
  -4   1   1        0.51        0.64      0.48 o 
  -3   1   1        1.06        1.06      0.36 o 
  -2   1   1       21.68       22.48      1.07 o 
  -1   1   1       98.09       88.76      2.47 o 
   0   1   1      539.20      637.47     12.62 o 
   1   1   1     5904.04     6121.62    173.34 o 
   2   1   1      369.30      344.26     11.72 o 
   3   1   1       17.51       17.23      0.81 o 
   4   1   1        5.73        6.69      0.75 o 
   5   1   1        1.43        1.20      0.72 o 
  -5   2   1        0.26       -0.33      0.44 o 
  -4   2   1        8.35        8.24      0.92 o 
  -3   2   1       83.19       87.25      3.52 o 
  -2   2   1        1.89        0.70      0.25 o 
  -1   2   1        6.86        8.58      0.32 o 
   0   2   1      623.18      691.50      7.96 o 
   1   2   1     1564.73     1781.10     21.06 o 
   2   2   1       16.89       17.45      0.90 o 
   3   2   1       10.29       12.89      0.79 o 
   4   2   1        0.01       -0.31      0.42 o 
   5   2   1        1.99        2.35      1.03 o 
  -5   3   1        6.76        6.55      0.75 o 
  -4   3   1        0.64        0.02      0.59 o 
  -3   3   1        6.57        8.17      0.62 o 
  -2   3   1        0.06       -0.12      0.23 o 
  -1   3   1      321.75      364.14     11.86 o 
   0   3   1     1460.87     1595.28     14.17 o 
   1   3   1      131.03      129.03      4.45 o 
   2   3   1     1050.90     1128.46     23.93 o 
   3   3   1       24.35       20.13      0.98 o 
   4   3   1        0.39        1.23      0.56 o 
  -5   4   1        0.34        0.26      0.61 o 
  -4   4   1        4.69        5.04      0.70 o 
  -3   4   1        0.26        1.14      0.48 o 
  -2   4   1        1.58        0.97      0.31 o 
  -1   4   1      702.19      785.32     27.00 o 
   0   4   1      411.36      438.83     11.82 o 
   1   4   1       41.37       47.52      1.37 o 
   2   4   1      210.99      227.96      8.28 o 
   3   4   1       23.82       23.76      1.35 o 
   4   4   1        2.68        3.74      0.65 o 
  -5   5   1        6.86        5.31      0.83 o 
  -4   5   1        1.92        0.00      0.86 o 
  -3   5   1        0.64        0.79      0.45 o 
  -2   5   1        7.30       10.74      0.64 o 
  -1   5   1       73.99       73.05      2.03 o 
   0   5   1       25.32       25.69      0.73 o 
   1   5   1      150.69      151.34      5.78 o 
   2   5   1        0.02        0.08      0.36 o 
   3   5   1       50.21       49.51      2.06 o 
   4   5   1       25.72       23.74      1.37 o 
  -5   6   1        0.00        0.54      0.62 o 
  -4   6   1        2.73        2.68      0.95 o 
  -3   6   1        0.00        0.20      0.47 o 
  -2   6   1       61.69       62.98      2.91 o 
  -1   6   1      208.08      209.89      5.98 o 
   0   6   1      368.68      408.20     14.71 o 
   1   6   1        1.45        0.39      0.27 o 
   2   6   1       18.53       16.43      0.90 o 
   3   6   1       14.43       15.60      0.98 o 
   4   6   1        7.97        8.11      0.98 o 
  -4   7   1        0.37        0.20      0.44 o 
  -3   7   1        1.74        0.87      0.47 o 
  -2   7   1        0.80        0.16      0.50 o 
  -1   7   1       28.05       30.44      1.56 o 
   0   7   1        3.09        1.60      0.41 o 
   1   7   1       30.23       31.66      3.34 o 
   2   7   1        7.22        6.20      0.78 o 
   3   7   1        0.16        0.44      0.45 o 
  -4   8   1        3.94        2.91      0.73 o 
  -3   8   1        0.02       -0.33      0.45 o 
  -2   8   1        6.58        5.85      0.67 o 
  -1   8   1        8.30        8.32      1.42 o 
   0   8   1       11.02       10.30      0.55 o 
   1   8   1       21.89       24.45      1.68 o 
   2   8   1        9.18        6.54      0.78 o 
   3   8   1        1.30        0.17      0.76 o 
  -4   9   1        0.82       -0.30      0.47 o 
  -3   9   1        2.34        2.34      0.67 o 
  -2   9   1       18.55       14.29      0.98 o 
  -1   9   1        0.00       -0.18      0.39 o 
   0   9   1       15.94       15.10      1.14 o 
   1   9   1        1.93        0.99      0.53 o 
   2   9   1        7.23        6.93      0.81 o 
  -3  10   1        2.66        0.86      0.95 o 
  -2  10   1        6.05        7.35      0.83 o 
  -1  10   1        0.00       -0.33      0.33 o 
   0  10   1        0.10       -0.15      0.58 o 
   1  10   1        0.19        0.08      0.31 o 
   2  10   1        0.49        1.06      0.56 o 
  -2  11   1        4.08        3.99      0.75 o 
  -1  11   1        4.79        3.80      0.69 o 
   0  11   1        3.35        3.07      0.50 o 
   0 -11   2        0.31        0.38      0.37 o 
   1 -11   2        0.33        0.35      0.47 o 
   2 -11   2        0.02       -0.09      0.47 o 
  -2 -10   2        0.06        0.70      0.72 o 
  -1 -10   2       12.25       11.78      2.69 o 
   0 -10   2        7.40        6.90      0.62 o 
   1 -10   2        6.55        6.86      0.66 o 
   2 -10   2        0.33        0.02      0.53 o 
   3 -10   2        0.17        0.28      0.50 o 
  -2  -9   2        2.40        1.49      0.87 o 
  -1  -9   2        1.74        1.28      0.50 o 
   0  -9   2       34.46       35.01      2.50 o 
   1  -9   2       16.42       15.34      0.79 o 
   2  -9   2        0.63        0.42      0.51 o 
   3  -9   2        0.15        0.00      0.40 o 
  -3  -8   2        0.03        0.00      0.62 o 
  -2  -8   2        2.42        1.77      0.58 o 
  -1  -8   2        9.91       11.04      0.62 o 
   0  -8   2       15.63       15.47      1.66 o 
   1  -8   2        2.45        2.31      0.47 o 
   2  -8   2       12.33       11.72      0.84 o 
   3  -8   2        1.26        1.11      0.53 o 
   4  -8   2        0.71        0.16      0.62 o 
  -3  -7   2        2.03        2.21      0.72 o 
  -2  -7   2        2.11        1.93      0.58 o 
  -1  -7   2        2.66        1.97      0.66 o 
   0  -7   2       25.97       24.44      1.64 o 
   1  -7   2      281.05      269.56     32.10 o 
   2  -7   2        0.06        0.22      0.48 o 
   3  -7   2       12.45       12.08      0.89 o 
   4  -7   2        2.44        3.47      0.72 o 
  -4  -6   2        1.91        2.94      0.76 o 
  -3  -6   2        0.01        1.09      0.54 o 
  -2  -6   2        5.50        7.21      0.79 o 
  -1  -6   2       49.18       50.28      2.71 o 
   0  -6   2       13.60       13.82      0.67 o 
   1  -6   2       16.63       18.03      0.76 o 
   2  -6   2        3.85        2.49      0.50 o 
   3  -6   2        9.65       10.93      0.81 o 
   4  -6   2        0.23        0.26      0.45 o 
  -4  -5   2        0.00        0.03      0.58 o 
  -3  -5   2        0.14        1.21      0.45 o 
  -2  -5   2        0.86        0.95      0.45 o 
  -1  -5   2       12.28       10.14      0.78 o 
   0  -5   2       56.68       61.79      3.33 o 
   1  -5   2       15.32       15.49      0.47 o 
   2  -5   2      171.19      181.56      6.41 o 
   3  -5   2       18.96       17.64      0.97 o 
   4  -5   2        8.66        6.57      0.93 o 
   5  -5   2        0.06       -0.26      0.45 o 
  -4  -4   2        0.13       -0.02      0.50 o 
  -3  -4   2        3.30        3.49      0.61 o 
  -2  -4   2       30.68       35.82      1.73 o 
  -1  -4   2      173.01      177.93      9.77 o 
   0  -4   2      133.80      124.92      4.66 o 
   1  -4   2        0.54        0.49      0.27 o 
   2  -4   2        4.48        4.30      0.50 o 
   3  -4   2       20.16       22.11      0.98 o 
   4  -4   2       10.98       11.66      0.98 o 
   5  -4   2        0.24        0.22      0.42 o 
  -5  -3   2        0.46       -0.09      0.53 o 
  -4  -3   2        0.19        0.08      0.58 o 
  -3  -3   2        0.00        0.40      0.42 o 
  -2  -3   2       20.80       20.58      1.23 o 
  -1  -3   2       34.95       34.74      2.00 o 
   0  -3   2      331.82      299.19     17.22 o 
   1  -3   2       74.01       60.97      1.83 o 
   2  -3   2       25.90       26.37      1.09 o 
   3  -3   2       39.71       41.80      1.84 o 
   4  -3   2        8.76        9.29      0.86 o 
   5  -3   2        1.23        1.82      0.61 o 
  -5  -2   2        0.29        0.44      0.64 o 
  -4  -2   2        4.60        6.23      0.72 o 
  -3  -2   2        3.95        4.20      0.56 o 
  -2  -2   2       11.64       10.76      0.81 o 
  -1  -2   2      243.23      247.96     16.39 o 
   0  -2   2      655.36      583.44     24.16 o 
   1  -2   2      127.98      112.42      3.62 o 
   2  -2   2      238.41      202.39      9.73 o 
   3  -2   2       25.58       23.98      1.28 o 
   4  -2   2        5.05        4.92      0.76 o 
   5  -2   2        0.02        0.06      0.58 o 
  -5  -1   2        0.02       -0.31      0.31 o 
  -4  -1   2        1.58        1.54      0.50 o 
  -3  -1   2       30.31       32.60      1.63 o 
  -2  -1   2       41.26       39.51      1.31 o 
  -1  -1   2      410.59      370.10      9.36 o 
   0  -1   2      741.02      648.12     10.52 o 
   1  -1   2        1.53        1.57      0.61 o 
   2  -1   2      241.77      198.55      9.43 o 
   3  -1   2        7.06        5.23      0.58 o 
   4  -1   2        2.85        0.67      0.59 o 
   5  -1   2        1.73        1.56      0.61 o 
  -5   0   2        2.78        2.88      0.64 o 
  -4   0   2        1.37        1.73      0.47 o 
  -3   0   2        0.05        0.48      0.36 o 
  -2   0   2        1.60        3.10      0.36 o 
  -1   0   2      435.16      421.41     10.86 o 
   0   0   2      682.86      646.61      7.21 o 
   1   0   2      268.65      237.31      6.45 o 
   2   0   2       13.08       14.71      0.62 o 
   3   0   2       21.96       21.27      0.93 o 
   4   0   2        0.56        0.33      0.48 o 
   5   0   2        0.07        0.17      0.48 o 
  -5   1   2        3.38        2.77      0.65 o 
  -4   1   2        0.60        0.16      0.45 o 
  -3   1   2        2.61        2.55      0.48 o 
  -2   1   2      245.10      261.21     10.20 o 
  -1   1   2        9.04        8.65      0.38 o 
   0   1   2      111.62      124.28      3.43 o 
   1   1   2     1575.79     1624.06     57.61 o 
   2   1   2       35.78       37.86      1.53 o 
   3   1   2        6.24        7.97      0.67 o 
   4   1   2        1.52        2.65      0.62 o 
   5   1   2        3.40        2.69      0.69 o 
  -5   2   2        3.74        4.27      0.81 o 
  -4   2   2       30.63       30.50      1.43 o 
  -3   2   2       24.87       25.74      0.92 o 
  -2   2   2       18.14       17.62      0.95 o 
  -1   2   2       32.98       35.60      1.08 o 
   0   2   2     1250.90     1380.64     13.02 o 
   1   2   2        4.11        3.01      0.58 o 
   2   2   2      164.46      173.16      6.06 o 
   3   2   2       71.56       76.86      3.60 o 
   4   2   2        0.69        0.12      0.51 o 
   5   2   2        0.43        0.75      0.56 o 
  -5   3   2        0.27        0.53      0.53 o 
  -4   3   2       15.64       17.34      0.97 o 
  -3   3   2        0.73        1.42      0.40 o 
  -2   3   2      241.26      244.66     10.59 o 
  -1   3   2        0.56        0.27      0.16 o 
   0   3   2      102.66      115.18      2.92 o 
   1   3   2       34.11       37.05      1.03 o 
   2   3   2       13.28       14.15      0.79 o 
   3   3   2        0.02        0.31      0.39 o 
   4   3   2        0.36       -0.12      0.45 o 
  -5   4   2       11.49       12.49      1.12 o 
  -4   4   2       33.28       32.27      1.48 o 
  -3   4   2       38.89       37.52      1.56 o 
  -2   4   2       32.96       35.84      1.73 o 
  -1   4   2        6.52        5.62      0.30 o 
   0   4   2        1.64        1.62      0.40 o 
   1   4   2       54.29       59.70      2.47 o 
   2   4   2      126.91      121.03      4.08 o 
   3   4   2       73.27       77.91      3.29 o 
   4   4   2        0.97        2.26      0.65 o 
  -5   5   2        1.37        0.84      0.56 o 
  -4   5   2        5.30        6.03      0.72 o 
  -3   5   2        1.07        1.34      0.45 o 
  -2   5   2       71.44       81.00      3.24 o 
  -1   5   2      161.23      157.69      5.25 o 
   0   5   2       79.18       93.53      5.19 o 
   1   5   2       75.71       75.94      2.25 o 
   2   5   2        4.21        5.34      0.73 o 
   3   5   2        7.17        6.52      0.79 o 
   4   5   2        0.87        0.19      0.65 o 
  -5   6   2        2.59        2.54      0.64 o 
  -4   6   2       32.13       35.05      1.56 o 
  -3   6   2        1.06        0.30      0.42 o 
  -2   6   2       15.00       17.13      0.84 o 
  -1   6   2       19.93       18.81      1.22 o 
   0   6   2       11.69       10.83      0.98 o 
   1   6   2       25.11       24.88      0.88 o 
   2   6   2        1.33        0.19      0.67 o 
   3   6   2       14.44       14.90      1.00 o 
   4   6   2        4.07        4.44      0.87 o 
  -4   7   2        8.26        6.38      0.78 o 
  -3   7   2       11.71       11.02      0.92 o 
  -2   7   2        4.47        6.10      0.65 o 
  -1   7   2        0.26        0.19      0.33 o 
   0   7   2       27.54       29.71      0.98 o 
   1   7   2       55.60       57.22      1.87 o 
   2   7   2        9.05        7.21      0.78 o 
   3   7   2        0.01       -0.08      0.48 o 
  -4   8   2        1.51        1.90      0.56 o 
  -3   8   2        4.60        4.28      0.62 o 
  -2   8   2       13.40       12.33      0.86 o 
  -1   8   2       10.17        9.71      0.61 o 
   0   8   2       11.63        9.34      0.59 o 
   1   8   2        3.57        2.68      0.68 o 
   2   8   2        0.18        0.22      0.48 o 
   3   8   2        0.23       -0.06      0.58 o 
  -4   9   2        0.85        0.59      0.84 o 
  -3   9   2        2.45        2.30      0.65 o 
  -2   9   2       25.16       25.22      1.20 o 
  -1   9   2       18.30       17.48      2.23 o 
   0   9   2        0.69        0.89      0.36 o 
   1   9   2       10.98        9.88      1.07 o 
   2   9   2        1.88        1.42      0.54 o 
  -3  10   2        0.73        0.34      0.69 o 
  -2  10   2        0.37       -0.39      0.40 o 
  -1  10   2       11.40        9.78      0.66 o 
   0  10   2        1.79        0.44      0.89 o 
   1  10   2        0.97        1.20      0.41 o 
  -2  11   2        0.07        0.05      0.44 o 
  -1  11   2        1.33        0.53      0.40 o 
   0  11   2        0.90        0.74      0.41 o 
   0 -11   3        0.00       -0.18      0.35 o 
   1 -11   3        8.51        9.79      0.72 o 
   2 -11   3        2.44        2.58      0.79 o 
  -1 -10   3        3.55        1.93      0.60 o 
   0 -10   3        8.09        6.76      1.10 o 
   1 -10   3        0.88        0.18      0.39 o 
   2 -10   3        0.60        0.09      0.53 o 
   3 -10   3        5.65        9.12      0.92 o 
  -2  -9   3        0.10        0.31      0.65 o 
  -1  -9   3        8.61        8.42      0.65 o 
   0  -9   3       93.76       98.93      4.50 o 
   1  -9   3        2.85        1.38      0.42 o 
   2  -9   3       15.21       15.77      0.97 o 
   3  -9   3        0.15        0.28      0.54 o 
  -3  -8   3        2.68        2.30      0.70 o 
  -2  -8   3        0.52        0.59      0.48 o 
  -1  -8   3       17.30       16.96      0.70 o 
   0  -8   3       20.84       20.48      2.34 o 
   1  -8   3        0.28       -0.36      0.36 o 
   2  -8   3       35.76       38.63      1.76 o 
   3  -8   3        6.77        6.82      0.79 o 
   4  -8   3        0.25       -0.03      0.54 o 
  -3  -7   3        0.58        1.26      0.69 o 
  -2  -7   3        4.73        4.72      0.70 o 
  -1  -7   3        0.94        0.83      0.75 o 
   0  -7   3       11.89       10.03      0.67 o 
   1  -7   3      133.37      125.49      5.04 o 
   2  -7   3       11.05        8.31      0.75 o 
   3  -7   3        5.88        5.64      0.78 o 
   4  -7   3        0.50        0.89      0.62 o 
  -4  -6   3        0.00        0.54      0.59 o 
  -3  -6   3        6.34        6.74      0.79 o 
  -2  -6   3       43.40       40.49      1.68 o 
  -1  -6   3        7.10        5.94      0.47 o 
   0  -6   3       10.51        8.48      0.99 o 
   1  -6   3       13.79       12.03      0.97 o 
   2  -6   3       81.47       75.84      2.94 o 
   3  -6   3       11.77       13.12      0.93 o 
   4  -6   3        0.08       -0.39      0.39 o 
  -4  -5   3        0.74        0.05      0.69 o 
  -3  -5   3        0.01        0.17      0.44 o 
  -2  -5   3        4.70        6.48      0.64 o 
  -1  -5   3        9.17        8.83      0.96 o 
   0  -5   3       14.97       14.02      0.50 o 
   1  -5   3       36.17       37.82      1.95 o 
   2  -5   3       13.17       10.96      0.69 o 
   3  -5   3       35.91       33.85      1.82 o 
   4  -5   3        4.37        2.54      1.11 o 
  -4  -4   3        0.13       -0.42      0.42 o 
  -3  -4   3        0.28       -0.34      0.78 o 
  -2  -4   3        5.85        5.01      0.53 o 
  -1  -4   3      188.15      197.70      5.34 o 
   0  -4   3      265.56      275.65      7.60 o 
   1  -4   3       22.59       21.49      0.79 o 
   2  -4   3       17.37       16.05      0.83 o 
   3  -4   3       18.51       19.49      0.98 o 
   4  -4   3        8.46        8.80      0.86 o 
   5  -4   3        0.30        0.26      0.54 o 
  -5  -3   3        3.03        2.32      0.79 o 
  -4  -3   3       16.31       15.88      1.17 o 
  -3  -3   3        9.29        8.67      0.72 o 
  -2  -3   3       12.78        9.89      0.64 o 
  -1  -3   3      189.94      171.62      4.84 o 
   0  -3   3      103.43      108.78      2.95 o 
   1  -3   3       69.43       58.43      1.70 o 
   2  -3   3       90.79       77.61      3.14 o 
   3  -3   3        2.23        1.91      0.50 o 
   4  -3   3       37.27       37.18      1.56 o 
   5  -3   3        1.05        0.59      0.87 o 
  -5  -2   3        0.51        1.29      0.51 o 
  -4  -2   3        9.44        9.03      0.86 o 
  -3  -2   3        2.01        1.56      0.47 o 
  -2  -2   3       10.28        8.92      0.56 o 
  -1  -2   3       17.16       16.26      0.51 o 
   0  -2   3      642.91      604.47     13.14 o 
   1  -2   3      131.64      128.15      3.19 o 
   2  -2   3        6.33        4.44      0.48 o 
   3  -2   3        9.61       10.60      0.75 o 
   4  -2   3        4.78        4.51      0.69 o 
   5  -2   3        8.11        8.10      0.89 o 
  -5  -1   3        0.89        0.90      0.81 o 
  -4  -1   3        0.50       -0.05      0.39 o 
  -3  -1   3       96.10       95.39      4.45 o 
  -2  -1   3        1.01        0.92      0.42 o 
  -1  -1   3      246.27      221.73     10.01 o 
   0  -1   3     1335.81     1218.54     17.13 o 
   1  -1   3      120.14      118.35      3.01 o 
   2  -1   3        9.18        5.85      0.50 o 
   3  -1   3        6.74        7.19      0.67 o 
   4  -1   3        6.25        6.15      0.81 o 
   5  -1   3        8.43        8.11      1.04 o 
  -5   0   3        2.45        2.37      0.67 o 
  -4   0   3       10.02       10.03      0.79 o 
  -3   0   3       13.62       15.09      0.78 o 
  -2   0   3        1.59        1.90      0.33 o 
  -1   0   3        5.21        4.81      0.24 o 
   0   0   3      956.38      917.60     10.40 o 
   1   0   3      283.95      279.51      6.55 o 
   2   0   3      112.02      108.86      4.17 o 
   3   0   3       31.92       28.72      1.17 o 
   4   0   3        8.25        9.61      0.86 o 
   5   0   3        0.02       -0.28      0.54 o 
  -5   1   3        1.61        0.53      0.83 o 
  -4   1   3       10.28       10.79      0.84 o 
  -3   1   3       24.60       25.67      1.01 o 
  -2   1   3       76.76       93.51      3.50 o 
  -1   1   3      142.97      133.28      4.52 o 
   0   1   3       70.40       78.45      2.13 o 
   1   1   3      939.02      941.17     17.66 o 
   2   1   3       60.62       59.01      2.46 o 
   3   1   3        0.00        0.23      0.39 o 
   4   1   3        0.07        0.40      0.50 o 
   5   1   3        0.02        0.30      0.54 o 
  -5   2   3       47.91       42.95      1.68 o 
  -4   2   3       24.95       24.29      1.09 o 
  -3   2   3       16.66       17.19      0.97 o 
  -2   2   3       26.43       28.26      1.15 o 
  -1   2   3      163.31      176.26      5.47 o 
   0   2   3      262.42      282.88      6.51 o 
   1   2   3       79.90       83.21      2.30 o 
   2   2   3       51.50       46.97      2.04 o 
   3   2   3       40.46       44.51      1.76 o 
   4   2   3        1.15        1.26      0.62 o 
  -5   3   3       11.28       11.47      1.01 o 
  -4   3   3       45.23       49.43      2.48 o 
  -3   3   3        0.80        0.89      0.47 o 
  -2   3   3        0.00        0.05      0.25 o 
  -1   3   3       82.11       91.88      2.50 o 
   0   3   3      106.81      117.89      3.05 o 
   1   3   3      105.27      111.37      4.34 o 
   2   3   3      140.18      141.21      5.59 o 
   3   3   3        0.28        0.22      0.51 o 
   4   3   3        5.20        4.83      0.73 o 
  -5   4   3        0.44        0.76      0.53 o 
  -4   4   3       97.30       94.63      4.44 o 
  -3   4   3      130.62      129.47      5.45 o 
  -2   4   3        0.30        0.86      0.37 o 
  -1   4   3        4.20        3.40      0.37 o 
   0   4   3        4.27        4.10      0.48 o 
   1   4   3      487.40      518.82     16.27 o 
   2   4   3        0.94        1.42      0.44 o 
   3   4   3        4.96        3.95      0.72 o 
   4   4   3        1.04        0.42      0.61 o 
  -5   5   3        0.41        1.03      0.53 o 
  -4   5   3        9.08        9.59      0.87 o 
  -3   5   3      346.40      369.74     17.34 o 
  -2   5   3        6.23        7.30      0.65 o 
  -1   5   3        0.91        0.93      0.74 o 
   0   5   3        1.09        0.71      0.28 o 
   1   5   3        0.45        0.12      0.33 o 
   2   5   3       14.66       14.51      1.06 o 
   3   5   3        0.03        0.83      0.53 o 
   4   5   3        3.58        2.27      0.64 o 
  -5   6   3        0.77        0.90      0.56 o 
  -4   6   3        0.02        0.39      0.59 o 
  -3   6   3       52.56       48.92      2.24 o 
  -2   6   3       82.62       80.12      3.55 o 
  -1   6   3       40.34       45.38      2.63 o 
   0   6   3       16.51       14.35      0.62 o 
   1   6   3        1.25        0.64      0.41 o 
   2   6   3       32.63       31.43      1.21 o 
   3   6   3        5.64        4.81      0.84 o 
  -4   7   3        2.40        2.09      0.69 o 
  -3   7   3       87.65       82.73      3.49 o 
  -2   7   3      177.49      170.51      6.91 o 
  -1   7   3       74.57       81.04      2.74 o 
   0   7   3        4.27        3.11      1.01 o 
   1   7   3        1.81        1.41      0.39 o 
   2   7   3        2.29        2.29      0.58 o 
   3   7   3        0.67        0.51      0.67 o 
  -4   8   3        2.30        1.09      0.69 o 
  -3   8   3        0.18        0.20      0.53 o 
  -2   8   3       16.62       15.99      0.97 o 
  -1   8   3       11.78       13.26      2.20 o 
   0   8   3        8.22        7.94      1.51 o 
   1   8   3        2.97        2.69      0.60 o 
   2   8   3        8.46        6.46      0.90 o 
  -4   9   3        7.06        9.98      1.03 o 
  -3   9   3        0.43        0.31      0.59 o 
  -2   9   3       17.94       16.46      1.03 o 
  -1   9   3        8.54        7.75      0.57 o 
   0   9   3       49.51       49.29      2.66 o 
   1   9   3        4.88        3.34      0.49 o 
   2   9   3        0.03        0.64      0.53 o 
  -3  10   3        0.00        0.51      0.64 o 
  -2  10   3        0.02       -0.44      0.44 o 
  -1  10   3        0.04        0.23      0.33 o 
   0  10   3        7.00        6.29      0.79 o 
   1  10   3        0.78        0.49      0.39 o 
  -2  11   3        2.38        2.49      0.73 o 
  -1  11   3        2.80        0.59      0.55 o 
   0  11   3        0.09        0.09      0.43 o 
   0 -11   4        0.10       -0.23      0.47 o 
   1 -11   4        0.00        0.20      0.42 o 
  -1 -10   4       54.17       57.74      4.30 o 
   0 -10   4       10.86       11.76      0.76 o 
   1 -10   4        4.00        1.98      0.99 o 
   2 -10   4        0.72        0.33      0.73 o 
  -2  -9   4        0.11        1.40      0.54 o 
  -1  -9   4        5.76        5.20      0.58 o 
   0  -9   4       20.02       23.83      1.19 o 
   1  -9   4        0.06       -0.22      0.37 o 
   2  -9   4        4.71        5.45      0.78 o 
   3  -9   4        1.30        2.15      0.67 o 
  -3  -8   4        0.33        0.34      0.56 o 
  -2  -8   4        1.68        1.49      0.64 o 
  -1  -8   4        3.01        3.07      0.53 o 
   0  -8   4      107.61      108.95      6.92 o 
   1  -8   4      237.25      258.43      6.89 o 
   2  -8   4        1.00        1.62      0.51 o 
   3  -8   4        7.01        8.92      0.92 o 
  -3  -7   4        8.70        8.27      0.90 o 
  -2  -7   4        5.13        3.21      0.61 o 
  -1  -7   4        1.93        2.90      0.44 o 
   0  -7   4        0.08        0.61      0.31 o 
   1  -7   4      103.16      112.33      3.22 o 
   2  -7   4       13.63       13.72      0.89 o 
   3  -7   4        0.02       -0.17      0.56 o 
   4  -7   4        0.00       -0.20      0.37 o 
  -4  -6   4        0.25        0.31      0.56 o 
  -3  -6   4        1.23        1.77      0.64 o 
  -2  -6   4       15.32       13.86      0.87 o 
  -1  -6   4        6.06        5.63      0.47 o 
   0  -6   4       65.62       66.74      3.95 o 
   1  -6   4        5.60        5.61      1.10 o 
   2  -6   4      608.41      639.93     22.31 o 
   3  -6   4        5.17        6.77      0.76 o 
   4  -6   4        0.29        0.78      0.51 o 
  -4  -5   4        0.35        0.09      0.58 o 
  -3  -5   4        0.12       -0.47      0.47 o 
  -2  -5   4       45.58       48.54      1.91 o 
  -1  -5   4      116.10      118.12      9.68 o 
   0  -5   4       42.93       45.40      3.11 o 
   1  -5   4       20.60       20.34      0.70 o 
   2  -5   4       13.58       12.58      0.89 o 
   3  -5   4      132.63      130.23      5.26 o 
   4  -5   4        0.04        0.47      0.48 o 
  -4  -4   4        0.70       -0.45      0.56 o 
  -3  -4   4        3.77        4.13      0.64 o 
  -2  -4   4        0.13        0.72      0.45 o 
  -1  -4   4      343.91      348.27     22.64 o 
   0  -4   4       35.38       40.50      1.11 o 
   1  -4   4       48.73       46.17      3.49 o 
   2  -4   4        7.48        6.54      0.73 o 
   3  -4   4      226.43      232.96      8.95 o 
   4  -4   4       21.13       20.85      1.15 o 
  -4  -3   4       16.97       21.16      1.49 o 
  -3  -3   4        4.35        4.22      0.61 o 
  -2  -3   4        0.04        0.02      0.39 o 
  -1  -3   4      114.61      117.19      3.20 o 
   0  -3   4      555.12      545.21     14.74 o 
   1  -3   4        2.67        3.89      0.34 o 
   2  -3   4        5.05        4.02      0.51 o 
   3  -3   4        0.04       -0.40      0.42 o 
   4  -3   4       65.42       68.85      3.13 o 
  -5  -2   4        0.28        0.37      0.69 o 
  -4  -2   4       17.71       16.25      1.01 o 
  -3  -2   4       27.09       23.43      1.20 o 
  -2  -2   4       36.90       33.94      1.68 o 
  -1  -2   4       10.16        8.87      0.50 o 
   0  -2   4      424.30      412.95      8.65 o 
   1  -2   4      642.62      669.22     11.59 o 
   2  -2   4        3.85        2.16      0.45 o 
   3  -2   4        2.30        3.38      0.58 o 
   4  -2   4       31.13       33.74      1.40 o 
   5  -2   4       11.09       10.93      1.11 o 
  -5  -1   4        1.12        1.31      0.51 o 
  -4  -1   4        2.75        2.37      0.65 o 
  -3  -1   4       98.74       85.13      4.41 o 
  -2  -1   4       76.75       83.53      3.83 o 
  -1  -1   4        0.12        0.47      0.19 o 
   0  -1   4      408.50      397.98      8.48 o 
   1  -1   4      498.28      504.07     13.89 o 
   2  -1   4       20.30       21.87      1.06 o 
   3  -1   4       14.96       15.20      0.90 o 
   4  -1   4        0.00        0.58      0.40 o 
  -5   0   4        1.40        1.20      0.62 o 
  -4   0   4        2.22        3.24      0.62 o 
  -3   0   4       25.57       25.28      0.98 o 
  -2   0   4      526.10      548.83     15.91 o 
  -1   0   4       31.78       34.51      1.12 o 
   0   0   4      345.09      360.40      9.27 o 
   1   0   4       60.65       65.23      1.92 o 
   2   0   4      262.56      267.27     12.00 o 
   3   0   4        0.86        1.77      0.61 o 
   4   0   4        0.69        1.17      0.58 o 
  -5   1   4        7.75        6.94      0.95 o 
  -4   1   4        7.05        7.66      0.81 o 
  -3   1   4        2.81        3.52      0.51 o 
  -2   1   4      252.85      288.96     11.49 o 
  -1   1   4      310.93      348.04     24.77 o 
   0   1   4       27.95       30.53      2.13 o 
   1   1   4       57.46       59.80      1.54 o 
   2   1   4      174.02      163.58      6.13 o 
   3   1   4       25.23       26.89      1.12 o 
   4   1   4        0.46        0.65      0.64 o 
  -5   2   4       63.24       63.05      3.04 o 
  -4   2   4       11.63       11.07      0.84 o 
  -3   2   4       49.40       52.26      2.71 o 
  -2   2   4        4.48        4.03      0.44 o 
  -1   2   4     1178.95     1284.51     15.64 o 
   0   2   4       22.19       21.66      0.68 o 
   1   2   4       20.03       21.40      2.11 o 
   2   2   4        7.25        5.99      0.61 o 
   3   2   4       44.86       47.48      1.46 o 
   4   2   4        2.18        1.37      0.67 o 
  -5   3   4        9.49        8.50      0.84 o 
  -4   3   4       54.57       53.74      2.72 o 
  -3   3   4       23.63       24.18      1.39 o 
  -2   3   4       96.94       92.70      3.91 o 
  -1   3   4       69.84       81.72      3.87 o 
   0   3   4      546.67      609.15     21.14 o 
   1   3   4       12.64        9.95      0.44 o 
   2   3   4       13.78       14.82      0.83 o 
   3   3   4        1.51        1.32      0.79 o 
   4   3   4       12.61       12.74      1.03 o 
  -5   4   4        0.25        0.16      0.51 o 
  -4   4   4      235.91      242.38      9.59 o 
  -3   4   4      103.75       95.03      3.14 o 
  -2   4   4       38.35       39.84      1.74 o 
  -1   4   4       41.17       42.39      1.47 o 
   0   4   4       27.17       33.88      1.13 o 
   1   4   4        1.21        0.36      0.33 o 
   2   4   4        6.01        5.87      0.83 o 
   3   4   4        1.53        1.46      0.53 o 
   4   4   4        4.19        2.77      1.06 o 
  -5   5   4        0.00       -0.19      0.50 o 
  -4   5   4        0.30        0.47      0.48 o 
  -3   5   4      130.84      126.37      5.29 o 
  -2   5   4        0.32        0.86      0.44 o 
  -1   5   4       31.64       26.90      1.17 o 
   0   5   4        0.47        0.92      0.44 o 
   1   5   4       67.25       71.92      2.87 o 
   2   5   4       25.23       22.78      1.03 o 
   3   5   4        3.20        3.43      0.73 o 
   4   5   4        0.00        0.40      0.59 o 
  -4   6   4        1.53        1.84      0.53 o 
  -3   6   4      140.92      135.20      5.31 o 
  -2   6   4      560.38      578.29     21.03 o 
  -1   6   4        1.36        0.90      1.21 o 
   0   6   4       38.51       40.18      1.93 o 
   1   6   4        0.16        0.73      0.35 o 
   2   6   4        3.84        1.01      0.75 o 
   3   6   4        2.48        2.79      0.65 o 
  -4   7   4        2.32        2.29      0.67 o 
  -3   7   4        0.08        0.11      0.58 o 
  -2   7   4       23.23       24.83      1.11 o 
  -1   7   4       35.56       33.89      2.70 o 
   0   7   4       16.49       15.18      0.68 o 
   1   7   4        8.36        6.65      0.61 o 
   2   7   4        3.86        2.10      0.61 o 
   3   7   4        7.98        6.51      0.87 o 
  -4   8   4        0.91        1.39      0.56 o 
  -3   8   4       31.44       32.93      1.74 o 
  -2   8   4        2.99        3.53      0.67 o 
  -1   8   4      304.96      283.28      9.29 o 
   0   8   4       39.16       40.01      1.18 o 
   1   8   4        0.08        0.51      0.37 o 
   2   8   4        0.05        0.12      0.48 o 
  -3   9   4        0.65        0.19      0.47 o 
  -2   9   4        0.82        0.75      0.58 o 
  -1   9   4        0.46        0.45      0.37 o 
   0   9   4        5.38        4.49      0.53 o 
   1   9   4        4.19        2.19      0.78 o 
   2   9   4        0.64       -0.31      0.45 o 
  -3  10   4        7.33        6.93      0.98 o 
  -2  10   4       12.64       11.80      1.07 o 
  -1  10   4        1.37        0.97      0.57 o 
   0  10   4       33.16       31.46      2.15 o 
   1  10   4       33.58       31.42      1.11 o 
  -1  11   4        0.03       -0.01      0.63 o 
  -1 -10   5        4.01        3.10      0.99 o 
   0 -10   5        6.67        5.70      0.78 o 
   1 -10   5        0.00       -0.19      0.32 o 
   2 -10   5        2.62        3.13      0.70 o 
  -2  -9   5        0.04       -0.22      0.50 o 
  -1  -9   5        4.45        3.95      0.86 o 
   0  -9   5       55.67       59.78      1.97 o 
   1  -9   5       11.01       12.65      1.50 o 
   2  -9   5        0.07       -0.05      0.54 o 
   3  -9   5        0.78        0.79      0.58 o 
  -2  -8   5        0.12        0.17      0.65 o 
  -1  -8   5        6.04        6.25      1.46 o 
   0  -8   5       28.74       33.19      0.97 o 
   1  -8   5       35.68       39.84      2.65 o 
   2  -8   5        1.60        1.03      0.62 o 
   3  -8   5        2.20        2.43      0.70 o 
  -3  -7   5        1.24        0.89      0.62 o 
  -2  -7   5        1.40        1.91      0.58 o 
  -1  -7   5        0.47        0.13      0.41 o 
   0  -7   5        2.72        2.08      0.49 o 
   1  -7   5      157.17      148.89      6.17 o 
   2  -7   5        5.87        4.97      0.79 o 
   3  -7   5       13.53       17.05      1.07 o 
   4  -7   5        3.32        4.02      1.06 o 
  -3  -6   5        5.91        7.01      0.81 o 
  -2  -6   5        5.36        6.29      0.73 o 
  -1  -6   5        4.06        3.56      0.46 o 
   0  -6   5        1.83        0.29      0.37 o 
   1  -6   5       58.24       58.48      3.03 o 
   2  -6   5      181.06      201.34      7.83 o 
   3  -6   5        2.53        2.55      0.75 o 
   4  -6   5        1.70        1.65      0.62 o 
  -4  -5   5        2.86        1.56      0.95 o 
  -3  -5   5        2.14        3.69      0.75 o 
  -2  -5   5        9.21        9.50      0.76 o 
  -1  -5   5        7.49        6.53      0.68 o 
   0  -5   5        1.10        1.87      0.34 o 
   1  -5   5       17.53       19.74      0.68 o 
   2  -5   5       11.87        7.49      0.75 o 
   3  -5   5       86.65       94.00      3.35 o 
   4  -5   5        4.54        6.68      0.92 o 
  -4  -4   5        0.11       -0.19      0.51 o 
  -3  -4   5        1.33        1.65      0.51 o 
  -2  -4   5        2.83        2.34      0.61 o 
  -1  -4   5       19.47       23.18      0.66 o 
   0  -4   5        3.35        2.06      0.38 o 
   1  -4   5       38.65       45.84      1.21 o 
   2  -4   5       15.18       12.75      0.79 o 
   3  -4   5      146.43      163.91      6.66 o 
   4  -4   5       20.39       22.61      1.34 o 
  -4  -3   5        4.34        4.17      0.78 o 
  -3  -3   5       24.00       19.04      1.15 o 
  -2  -3   5        1.70        1.90      0.50 o 
  -1  -3   5       22.35       25.47      0.64 o 
   0  -3   5      243.40      277.55     12.13 o 
   1  -3   5       53.88       50.20      1.39 o 
   2  -3   5       84.58       76.79      2.90 o 
   3  -3   5        0.31       -0.25      0.61 o 
   4  -3   5       25.96       26.62      1.49 o 
  -4  -2   5        3.74        2.06      0.65 o 
  -3  -2   5       20.48       19.59      1.26 o 
  -2  -2   5       14.95       15.48      0.83 o 
  -1  -2   5       10.19        7.84      0.38 o 
   0  -2   5       65.36       54.74      1.72 o 
   1  -2   5       45.10       47.01      1.10 o 
   2  -2   5       14.35       15.63      0.78 o 
   3  -2   5       14.95       14.93      0.97 o 
   4  -2   5       32.36       35.86      1.87 o 
  -5  -1   5        0.26       -0.02      0.69 o 
  -4  -1   5        3.17        3.22      0.61 o 
  -3  -1   5       22.70       18.81      0.95 o 
  -2  -1   5       97.74       83.90      3.46 o 
  -1  -1   5       38.73       43.17      1.36 o 
   0  -1   5       58.99       63.54      2.27 o 
   1  -1   5      220.24      239.80      7.95 o 
   2  -1   5       24.07       22.54      0.95 o 
   3  -1   5       10.40       10.49      0.98 o 
   4  -1   5        0.01       -0.17      0.62 o 
  -5   0   5        1.15        1.01      0.59 o 
  -4   0   5        0.48        0.59      0.45 o 
  -3   0   5       11.65       12.46      0.75 o 
  -2   0   5      170.90      180.38      6.48 o 
  -1   0   5        2.48        2.83      0.59 o 
   0   0   5       62.03       63.14      2.84 o 
   1   0   5       98.32       93.61      3.18 o 
   2   0   5       22.76       23.79      0.98 o 
   3   0   5        0.05        0.92      0.48 o 
   4   0   5        2.12        3.27      0.61 o 
  -5   1   5        4.74        5.18      1.20 o 
  -4   1   5        5.39        6.12      0.70 o 
  -3   1   5       14.28       13.69      1.06 o 
  -2   1   5       19.30       26.19      0.92 o 
  -1   1   5        9.70        7.10      0.68 o 
   0   1   5        0.16        0.79      0.21 o 
   1   1   5      313.04      316.97     13.00 o 
   2   1   5       24.02       23.37      1.04 o 
   3   1   5       39.23       41.37      1.51 o 
   4   1   5        3.71        2.96      0.70 o 
  -5   2   5        8.06        9.68      0.95 o 
  -4   2   5        1.23        0.95      0.64 o 
  -3   2   5        4.26        4.17      0.56 o 
  -2   2   5       55.36       64.03      2.79 o 
  -1   2   5      391.42      459.61     15.57 o 
   0   2   5        4.76        7.93      0.89 o 
   1   2   5        8.55        8.37      0.66 o 
   2   2   5       22.00       21.50      0.97 o 
   3   2   5        9.97        9.59      0.79 o 
   4   2   5        0.33       -0.02      0.51 o 
  -5   3   5        2.55        2.27      0.65 o 
  -4   3   5       47.03       46.85      2.51 o 
  -3   3   5       20.76       21.03      0.95 o 
  -2   3   5        5.46        5.12      0.51 o 
  -1   3   5       80.42       79.77      2.22 o 
   0   3   5      110.56      123.39      4.34 o 
   1   3   5        0.04       -0.13      0.25 o 
   2   3   5       41.63       40.59      1.37 o 
   3   3   5       10.28        8.83      0.92 o 
   4   3   5       11.27       11.09      1.03 o 
  -5   4   5        2.88        1.48      0.76 o 
  -4   4   5        4.79        4.50      0.69 o 
  -3   4   5        5.04        3.86      0.59 o 
  -2   4   5       54.50       61.57      2.34 o 
  -1   4   5        3.06        3.53      0.47 o 
   0   4   5      192.36      201.05      5.08 o 
   1   4   5       24.96       31.22      2.39 o 
   2   4   5        2.62        1.60      0.61 o 
   3   4   5        1.12        2.72      0.62 o 
   4   4   5        0.13        0.16      0.64 o 
  -4   5   5        0.14        1.06      0.51 o 
  -3   5   5      161.70      166.93      6.38 o 
  -2   5   5        3.16        3.97      0.58 o 
  -1   5   5       38.30       35.45      1.14 o 
   0   5   5       29.80       31.61      1.73 o 
   1   5   5        0.73        0.43      0.54 o 
   2   5   5       10.02       10.38      0.92 o 
   3   5   5        2.79        1.71      0.97 o 
  -4   6   5        6.73        7.27      0.79 o 
  -3   6   5       30.49       29.08      1.23 o 
  -2   6   5       92.16       89.37      2.96 o 
  -1   6   5       48.39       45.83      1.22 o 
   0   6   5        4.06        5.45      0.56 o 
   1   6   5        4.16        4.23      0.61 o 
   2   6   5       10.50        9.75      0.84 o 
   3   6   5        1.09        1.20      0.51 o 
  -4   7   5       14.78       15.49      1.11 o 
  -3   7   5        1.33        1.35      0.70 o 
  -2   7   5       88.80       85.88      3.71 o 
  -1   7   5      101.56      100.52      3.32 o 
   0   7   5        0.05        0.26      0.51 o 
   1   7   5        0.06       -0.05      0.29 o 
   2   7   5        0.75        1.01      0.75 o 
  -4   8   5        0.20       -0.39      0.39 o 
  -3   8   5        0.33        0.30      0.67 o 
  -2   8   5       68.41       61.81      2.69 o 
  -1   8   5       16.09       13.74      1.09 o 
   0   8   5        0.12       -0.20      0.35 o 
   1   8   5        1.57        0.28      0.45 o 
   2   8   5        0.33        0.67      0.45 o 
  -3   9   5        8.72        8.03      0.97 o 
  -2   9   5        5.90        5.51      0.72 o 
  -1   9   5        1.32        0.22      0.63 o 
   0   9   5       96.06       89.68      4.44 o 
   1   9   5        2.90        2.64      0.54 o 
  -2  10   5        2.68        1.88      0.69 o 
  -1  10   5       10.30        8.34      1.67 o 
   0  10   5        0.53        0.15      0.40 o 
   0 -10   6        0.06        0.23      0.46 o 
   1 -10   6        2.94        4.10      1.28 o 
  -1  -9   6        0.87        0.01      0.42 o 
   0  -9   6        0.00        0.13      0.47 o 
   1  -9   6        0.18       -0.08      0.38 o 
   2  -9   6        8.30       11.13      0.98 o 
  -2  -8   6        0.13       -0.22      0.56 o 
  -1  -8   6        0.08        0.00      0.40 o 
   0  -8   6        2.00       -0.43      0.55 o 
   1  -8   6        5.96        5.80      0.56 o 
   2  -8   6       20.05       26.36      1.39 o 
   3  -8   6        3.41        5.20      0.89 o 
  -3  -7   6        0.09       -0.26      0.50 o 
  -2  -7   6        0.03       -0.16      0.40 o 
  -1  -7   6        9.80       11.00      0.69 o 
   0  -7   6        4.23        2.43      0.96 o 
   1  -7   6        1.14        0.81      0.50 o 
   2  -7   6        1.82        2.85      0.61 o 
   3  -7   6        1.61        2.65      0.73 o 
  -3  -6   6        3.45        2.80      0.76 o 
  -2  -6   6        0.63        0.31      0.78 o 
  -1  -6   6        0.00        0.13      0.36 o 
   0  -6   6        0.75        0.09      0.80 o 
   1  -6   6       21.08       23.11      0.80 o 
   2  -6   6       31.66       32.32      1.67 o 
   3  -6   6        4.75        8.05      0.92 o 
  -4  -5   6        0.15        0.97      0.64 o 
  -3  -5   6        0.28        0.61      0.51 o 
  -2  -5   6        0.61        0.81      0.53 o 
  -1  -5   6        0.95        1.00      0.54 o 
   0  -5   6       11.80        8.84      1.00 o 
   1  -5   6        3.71        3.61      0.44 o 
   2  -5   6       23.17       22.61      1.03 o 
   3  -5   6        0.00       -0.25      0.51 o 
   4  -5   6        0.41        1.18      0.62 o 
  -4  -4   6        0.08       -0.22      0.58 o 
  -3  -4   6        6.79        6.41      0.75 o 
  -2  -4   6       20.99       20.40      1.34 o 
  -1  -4   6        0.23       -0.14      0.50 o 
   0  -4   6        9.44        7.83      0.48 o 
   1  -4   6       12.98        8.29      0.50 o 
   2  -4   6       28.51       27.03      1.43 o 
   3  -4   6        0.13        0.17      0.67 o 
   4  -4   6        7.54        6.80      0.87 o 
  -4  -3   6        0.78       -0.37      0.62 o 
  -3  -3   6        3.90        2.74      0.78 o 
  -2  -3   6        3.18        2.82      0.59 o 
  -1  -3   6       13.26       12.69      0.55 o 
   0  -3   6       89.73      101.98      4.22 o 
   1  -3   6        0.75        0.38      0.40 o 
   2  -3   6        1.10       -0.12      0.54 o 
   3  -3   6        2.01        0.92      0.48 o 
   4  -3   6        4.81        4.59      0.86 o 
  -4  -2   6        2.89        2.07      0.72 o 
  -3  -2   6       14.82       14.93      0.92 o 
  -2  -2   6       42.03       36.28      1.35 o 
  -1  -2   6       14.61       13.86      1.00 o 
   0  -2   6       17.31       16.74      0.54 o 
   1  -2   6        0.86        0.29      0.27 o 
   2  -2   6        3.05        4.94      0.70 o 
   3  -2   6        1.49        0.95      0.62 o 
   4  -2   6        4.16        5.73      0.95 o 
  -4  -1   6        6.23        6.20      0.76 o 
  -3  -1   6        0.59        1.12      0.45 o 
  -2  -1   6        9.40       10.35      0.73 o 
  -1  -1   6       87.21       79.05      2.26 o 
   0  -1   6       55.24       59.46      2.10 o 
   1  -1   6        8.94        7.89      1.91 o 
   2  -1   6       24.01       27.09      1.12 o 
   3  -1   6       10.40       10.51      0.84 o 
   4  -1   6        0.06       -0.30      0.47 o 
  -5   0   6        0.12       -0.09      0.56 o 
  -4   0   6        1.97        1.77      0.56 o 
  -3   0   6        0.81        0.59      0.48 o 
  -2   0   6       68.86       66.46      2.62 o 
  -1   0   6       43.91       42.91      1.31 o 
   0   0   6        5.96        6.72      1.07 o 
   1   0   6       86.12       83.86      4.71 o 
   2   0   6       13.65       13.64      0.81 o 
   3   0   6        0.00       -0.02      0.51 o 
   4   0   6        1.01        0.75      0.61 o 
  -5   1   6        3.46        3.19      0.76 o 
  -4   1   6        1.59        2.26      0.56 o 
  -3   1   6       10.72       10.28      0.79 o 
  -2   1   6       28.37       29.24      1.34 o 
  -1   1   6       23.30       20.87      1.29 o 
   0   1   6        0.06        0.06      0.26 o 
   1   1   6        0.04        0.02      0.34 o 
   2   1   6        6.74        5.85      0.64 o 
   3   1   6        3.85        4.78      0.75 o 
   4   1   6        1.39        2.24      0.69 o 
  -5   2   6        2.65        2.23      0.81 o 
  -4   2   6        1.44        1.01      0.59 o 
  -3   2   6        0.04       -0.06      0.44 o 
  -2   2   6       41.60       50.12      2.52 o 
  -1   2   6       63.73       73.09      2.39 o 
   0   2   6        0.43        0.24      0.23 o 
   1   2   6        7.39        9.04      1.56 o 
   2   2   6        4.20        3.25      0.69 o 
   3   2   6        1.54        1.07      0.69 o 
   4   2   6        0.85        0.64      0.65 o 
  -5   3   6        0.35        0.64      0.51 o 
  -4   3   6       43.46       43.69      1.84 o 
  -3   3   6        1.29        1.48      0.58 o 
  -2   3   6       11.30       11.63      0.76 o 
  -1   3   6        7.60        8.45      1.40 o 
   0   3   6       14.11        9.17      0.65 o 
   1   3   6       12.15       10.32      0.97 o 
   2   3   6        0.06       -0.06      0.44 o 
   3   3   6        3.47        3.94      0.76 o 
  -4   4   6        0.91        1.42      0.65 o 
  -3   4   6       22.48       23.63      1.15 o 
  -2   4   6        5.51        6.87      0.65 o 
  -1   4   6       55.82       55.34      2.20 o 
   0   4   6        0.88        0.51      0.32 o 
   1   4   6       41.88       44.63      3.00 o 
   2   4   6        6.86        7.57      0.75 o 
   3   4   6        0.62        1.35      0.64 o 
  -4   5   6        2.48        2.26      0.76 o 
  -3   5   6      119.02      121.13      5.20 o 
  -2   5   6        0.18        0.19      0.40 o 
  -1   5   6        4.23        5.02      0.89 o 
   0   5   6       23.10       27.00      1.21 o 
   1   5   6        4.04        3.76      0.57 o 
   2   5   6        7.71        6.34      0.70 o 
   3   5   6        0.00        0.33      0.62 o 
  -4   6   6        0.96        1.77      0.53 o 
  -3   6   6       26.58       27.70      1.34 o 
  -2   6   6       55.84       55.94      2.29 o 
  -1   6   6       10.66       12.02      1.42 o 
   0   6   6        4.68        4.37      0.50 o 
   1   6   6        4.30        4.03      0.48 o 
   2   6   6        4.46        2.88      0.75 o 
   3   6   6        0.04        0.11      0.62 o 
  -4   7   6        0.15       -0.02      0.48 o 
  -3   7   6        4.53        4.55      0.70 o 
  -2   7   6       16.63       16.61      1.26 o 
  -1   7   6       45.21       43.44      1.09 o 
   0   7   6       24.74       23.92      1.43 o 
   1   7   6        3.85        3.89      0.58 o 
   2   7   6        0.20       -0.47      0.47 o 
  -3   8   6        0.47        0.89      0.51 o 
  -2   8   6       43.70       44.76      1.90 o 
  -1   8   6       32.33       27.97      1.57 o 
   0   8   6        1.49        1.10      0.43 o 
   1   8   6        2.54        2.47      0.82 o 
  -3   9   6        2.25        2.12      0.76 o 
  -2   9   6        1.22        1.53      0.64 o 
  -1   9   6        6.10        4.56      0.72 o 
   0   9   6       13.23       12.22      1.11 o 
   1   9   6        0.39       -0.28      0.40 o 
  -1  10   6       10.70        7.14      1.40 o 
  -1  -9   7        0.00        0.45      0.44 o 
   0  -9   7        0.01       -0.33      0.33 o 
   1  -9   7        0.23        0.23      0.37 o 
  -2  -8   7        4.41        2.74      0.83 o 
  -1  -8   7        0.36       -0.19      0.40 o 
   0  -8   7        0.26       -0.23      0.37 o 
   1  -8   7        2.49        2.27      0.53 o 
   2  -8   7        3.53        3.67      1.12 o 
  -2  -7   7        0.06       -0.03      0.47 o 
  -1  -7   7        1.00        0.85      0.38 o 
   0  -7   7        0.00       -0.15      0.72 o 
   1  -7   7        0.89        1.10      0.43 o 
   2  -7   7        2.97        4.30      0.73 o 
   3  -7   7        5.30        8.05      0.90 o 
  -3  -6   7        1.72        1.07      0.70 o 
  -2  -6   7        3.34        2.41      0.67 o 
  -1  -6   7        2.97        2.10      0.52 o 
   0  -6   7       17.58       15.14      0.74 o 
   1  -6   7        0.80       -0.01      0.35 o 
   2  -6   7       17.12       19.96      1.21 o 
   3  -6   7        0.96        1.00      0.59 o 
  -3  -5   7        4.14        3.18      0.78 o 
  -2  -5   7        2.77        2.69      0.64 o 
  -1  -5   7        0.13        0.00      0.42 o 
   0  -5   7        4.64        6.47      0.52 o 
   1  -5   7        0.97       -0.15      0.41 o 
   2  -5   7        1.21        0.76      0.54 o 
   3  -5   7       24.81       32.34      1.65 o 
  -4  -4   7        3.63        3.83      0.78 o 
  -3  -4   7        8.73        8.67      0.84 o 
  -2  -4   7       12.76       11.51      0.86 o 
  -1  -4   7        0.00        0.46      0.42 o 
   0  -4   7        1.32        0.52      0.39 o 
   1  -4   7       17.55        9.89      0.62 o 
   2  -4   7       19.73       21.48      1.06 o 
   3  -4   7        0.81        1.62      0.59 o 
  -4  -3   7        1.31        0.95      0.69 o 
  -3  -3   7       27.64       27.25      1.51 o 
  -2  -3   7       56.21       52.31      2.43 o 
  -1  -3   7        0.06        0.98      0.38 o 
   0  -3   7        0.06       -0.44      0.44 o 
   1  -3   7        5.53        6.59      0.65 o 
   2  -3   7        1.04        0.58      0.47 o 
   3  -3   7        4.61        3.85      0.72 o 
   4  -3   7        6.07        9.96      1.04 o 
  -4  -2   7        0.19        0.14      0.59 o 
  -3  -2   7       12.24       11.30      0.90 o 
  -2  -2   7       12.54       12.41      0.81 o 
  -1  -2   7       19.40       17.89      0.63 o 
   0  -2   7        0.00        0.11      0.34 o 
   1  -2   7       19.78       23.84      1.32 o 
   2  -2   7        1.11        1.77      0.56 o 
   3  -2   7       28.39       32.18      1.34 o 
   4  -2   7        0.52        0.17      0.50 o 
  -4  -1   7        0.82        1.93      0.59 o 
  -3  -1   7        9.67       10.93      0.89 o 
  -2  -1   7        8.42        9.40      0.72 o 
  -1  -1   7      271.55      258.03      7.16 o 
   0  -1   7       13.58       14.53      1.16 o 
   1  -1   7        5.80        4.95      1.11 o 
   2  -1   7        0.12        1.15      0.51 o 
   3  -1   7        0.13       -0.16      0.45 o 
   4  -1   7        0.12       -0.11      0.51 o 
  -4   0   7       13.17       15.06      1.11 o 
  -3   0   7        1.04        1.84      0.67 o 
  -2   0   7       10.60       13.42      0.90 o 
  -1   0   7       57.36       53.50      1.65 o 
   0   0   7       25.50       25.09      1.70 o 
   1   0   7        2.06        0.60      0.34 o 
   2   0   7        6.19        6.88      0.75 o 
   3   0   7        1.17        1.28      0.97 o 
   4   0   7        3.63        3.83      1.15 o 
  -4   1   7        0.91        1.01      0.59 o 
  -3   1   7       12.54       12.77      0.86 o 
  -2   1   7       12.74       14.57      0.83 o 
  -1   1   7      149.33      153.03      4.35 o 
   0   1   7      207.82      204.33     10.81 o 
   1   1   7       55.26       53.56      6.26 o 
   2   1   7        0.57        1.07      0.48 o 
   3   1   7        0.18        0.67      0.54 o 
  -4   2   7        2.70        4.87      0.65 o 
  -3   2   7       57.29       55.88      3.07 o 
  -2   2   7        4.65        6.20      0.65 o 
  -1   2   7        2.85        2.34      0.52 o 
   0   2   7       52.38       51.92      1.63 o 
   1   2   7       12.08       10.53      0.88 o 
   2   2   7        6.08        4.83      0.67 o 
   3   2   7        0.35        1.06      0.53 o 
  -4   3   7       14.92       15.02      1.07 o 
  -3   3   7        5.65        4.33      0.67 o 
  -2   3   7        5.71        6.80      0.67 o 
  -1   3   7       21.11       22.57      1.11 o 
   0   3   7      123.65      131.30      8.99 o 
   1   3   7       60.34       58.89      3.83 o 
   2   3   7       36.52       34.45      1.76 o 
   3   3   7        2.55        2.83      0.72 o 
  -4   4   7        1.30        2.20      0.61 o 
  -3   4   7        4.64        3.74      0.67 o 
  -2   4   7       78.55       77.44      3.32 o 
  -1   4   7       14.29       15.04      1.04 o 
   0   4   7        0.54        1.00      0.58 o 
   1   4   7        2.78        2.34      0.64 o 
   2   4   7        0.52        0.58      0.47 o 
   3   4   7        1.71        2.27      0.69 o 
  -4   5   7        3.93        4.86      1.03 o 
  -3   5   7        6.93        7.19      0.84 o 
  -2   5   7       26.69       23.48      1.25 o 
  -1   5   7        0.09        0.94      0.39 o 
   0   5   7        2.24        2.69      0.42 o 
   1   5   7       16.32       17.65      0.75 o 
   2   5   7        1.51       -0.17      0.54 o 
   3   5   7       11.51       11.33      1.15 o 
  -4   6   7        3.23        3.30      0.70 o 
  -3   6   7        0.00       -0.47      0.47 o 
  -2   6   7       46.26       39.36      2.06 o 
  -1   6   7       36.25       34.74      1.06 o 
   0   6   7        0.95        0.39      0.34 o 
   1   6   7        0.00       -0.16      0.39 o 
   2   6   7        2.44        2.30      0.81 o 
  -3   7   7        1.86        2.16      0.70 o 
  -2   7   7        0.20       -0.20      0.59 o 
  -1   7   7       14.00       14.88      0.74 o 
   0   7   7        0.05        0.00      0.35 o 
   1   7   7        0.51        0.18      0.44 o 
   2   7   7        0.04        0.02      0.62 o 
  -3   8   7       14.04       12.52      1.11 o 
  -2   8   7        0.09       -0.05      0.53 o 
  -1   8   7       15.33       11.93      1.12 o 
   0   8   7        0.80        0.55      0.65 o 
   1   8   7        5.61        4.87      0.60 o 
  -2   9   7        2.28        2.02      1.00 o 
  -1   9   7        2.60        2.07      0.45 o 
   0   9   7        6.39        6.38      0.63 o 
  -1  -8   8        0.07        0.16      0.39 o 
   0  -8   8        0.70        0.27      0.40 o 
   1  -8   8        1.55        2.17      0.53 o 
  -2  -7   8        1.28        1.82      0.65 o 
  -1  -7   8       19.17       18.64      1.07 o 
   0  -7   8        1.20        0.16      0.52 o 
   1  -7   8        0.96        0.39      0.45 o 
   2  -7   8        2.51        2.43      0.83 o 
  -2  -6   8        0.97        0.89      0.69 o 
  -1  -6   8        0.23        0.32      0.41 o 
   0  -6   8        7.68        7.31      1.21 o 
   1  -6   8        0.77        0.45      1.05 o 
   2  -6   8        0.13        0.64      0.50 o 
   3  -6   8        6.59       11.10      1.01 o 
  -3  -5   8        0.20        1.04      0.93 o 
  -2  -5   8        1.24        0.30      0.59 o 
  -1  -5   8        1.15        0.91      0.42 o 
   0  -5   8       20.04       12.90      1.06 o 
   1  -5   8       29.08       26.84      0.95 o 
   2  -5   8        1.84        2.86      0.69 o 
   3  -5   8        0.08       -0.05      0.48 o 
  -3  -4   8       88.39       85.60      3.78 o 
  -2  -4   8       13.93       12.80      0.97 o 
  -1  -4   8       11.24       10.52      0.63 o 
   0  -4   8        0.14        0.10      0.39 o 
   1  -4   8        3.47        2.26      0.90 o 
   2  -4   8        0.42       -0.45      0.45 o 
   3  -4   8        0.20        0.40      0.56 o 
  -4  -3   8        0.01       -0.42      0.61 o 
  -3  -3   8        0.81        0.28      0.90 o 
  -2  -3   8        0.19        0.90      0.61 o 
  -1  -3   8        4.70        3.83      1.16 o 
   0  -3   8        4.45        4.58      0.55 o 
   1  -3   8        0.64        1.22      0.92 o 
   2  -3   8       57.04       47.50      2.01 o 
   3  -3   8        0.07        0.23      0.65 o 
  -4  -2   8        3.51        3.30      0.75 o 
  -3  -2   8        5.70        5.46      0.70 o 
  -2  -2   8      334.31      367.50     17.72 o 
  -1  -2   8      128.45      124.04      3.70 o 
   0  -2   8        0.00       -0.03      0.30 o 
   1  -2   8        9.77        8.58      0.65 o 
   2  -2   8        0.32        0.40      0.53 o 
   3  -2   8        3.92        4.95      0.73 o 
  -4  -1   8        0.24        0.26      0.72 o 
  -3  -1   8        0.00       -0.31      0.47 o 
  -2  -1   8        4.46        5.50      0.72 o 
  -1  -1   8        5.02        6.58      1.63 o 
   0  -1   8        2.57        2.31      0.79 o 
   1  -1   8        6.82        7.13      2.35 o 
   2  -1   8        0.24       -0.33      0.50 o 
   3  -1   8        7.91        8.02      0.83 o 
  -4   0   8        1.28        1.85      1.07 o 
  -3   0   8       12.90       13.19      0.89 o 
  -2   0   8        8.18        7.82      0.76 o 
  -1   0   8      238.79      237.20      6.26 o 
   0   0   8      419.11      413.32     39.15 o 
   1   0   8        0.29       -0.24      0.36 o 
   2   0   8        1.46        1.37      0.54 o 
   3   0   8        0.02       -0.39      0.39 o 
  -4   1   8       25.15       26.20      1.60 o 
  -3   1   8        7.87        8.33      0.86 o 
  -2   1   8        1.18        1.45      0.54 o 
  -1   1   8       18.38       22.55      2.29 o 
   0   1   8        6.76        8.40      0.66 o 
   1   1   8       28.11       30.46      2.39 o 
   2   1   8        8.63       10.18      0.83 o 
   3   1   8        1.41        1.23      0.61 o 
  -4   2   8        0.13       -0.17      0.47 o 
  -3   2   8       15.46       16.83      1.09 o 
  -2   2   8        0.42        0.14      0.50 o 
  -1   2   8       30.14       28.07      1.71 o 
   0   2   8       46.72       46.46      7.04 o 
   1   2   8      187.39      204.27     11.18 o 
   2   2   8       13.67       10.34      0.89 o 
   3   2   8        0.19        0.83      0.64 o 
  -4   3   8        0.49        0.58      0.53 o 
  -3   3   8       39.85       38.98      2.44 o 
  -2   3   8       57.27       61.84      2.30 o 
  -1   3   8       10.96        9.12      0.58 o 
   0   3   8        1.98        2.18      0.45 o 
   1   3   8        1.55        1.64      0.61 o 
   2   3   8       17.64       16.50      1.12 o 
   3   3   8        0.04        0.08      0.58 o 
  -4   4   8        8.76        9.03      0.89 o 
  -3   4   8        0.01       -0.50      0.54 o 
  -2   4   8       19.25       20.02      1.17 o 
  -1   4   8        0.04        0.09      0.29 o 
   0   4   8        6.10        5.48      0.61 o 
   1   4   8        4.48        4.36      0.53 o 
   2   4   8       35.06       34.22      1.48 o 
  -4   5   8        0.08       -0.14      0.42 o 
  -3   5   8        5.63        4.87      1.15 o 
  -2   5   8        9.39        9.76      0.84 o 
  -1   5   8       81.47       75.32      2.22 o 
   0   5   8       12.02       11.97      0.65 o 
   1   5   8        0.67        0.11      0.42 o 
   2   5   8        2.29        1.45      0.65 o 
  -3   6   8        6.45        6.91      0.93 o 
  -2   6   8        4.61        4.30      0.76 o 
  -1   6   8        0.11        0.67      0.37 o 
   0   6   8        0.94        1.11      0.39 o 
   1   6   8        3.17        3.29      0.56 o 
   2   6   8        0.09        0.58      0.59 o 
  -3   7   8        0.75        1.42      0.54 o 
  -2   7   8       12.11       10.73      1.00 o 
  -1   7   8        1.25        0.98      0.46 o 
   0   7   8       43.76       40.27      1.71 o 
   1   7   8        5.15        5.57      0.60 o 
  -2   8   8        1.22        1.98      0.65 o 
  -1   8   8        2.75        3.32      0.48 o 
   0   8   8        0.00        0.28      0.39 o 
  -1  -7   9        1.06        0.39      0.71 o 
   0  -7   9        3.03        3.37      0.69 o 
   1  -7   9        3.82        4.41      0.59 o 
  -2  -6   9        0.00       -0.45      0.45 o 
  -1  -6   9        4.26        4.68      0.90 o 
   0  -6   9       23.26       22.41      1.27 o 
   1  -6   9        0.50        0.43      0.57 o 
   2  -6   9        0.00        0.48      0.61 o 
  -2  -5   9        3.28        5.28      0.86 o 
  -1  -5   9        1.74        0.22      0.54 o 
   0  -5   9        0.36        0.29      0.67 o 
   1  -5   9        0.07        0.17      0.41 o 
   2  -5   9        0.06        0.03      0.51 o 
  -3  -4   9        0.70        0.61      0.65 o 
  -2  -4   9       10.26       11.07      1.04 o 
  -1  -4   9        0.00        0.44      0.38 o 
   0  -4   9        1.10        0.17      0.34 o 
   1  -4   9       47.56       47.58      1.46 o 
   2  -4   9        0.54       -0.26      0.50 o 
  -3  -3   9       10.30        9.93      0.98 o 
  -2  -3   9       42.07       43.94      2.12 o 
  -1  -3   9       10.60       11.22      0.66 o 
   0  -3   9        3.38        4.13      0.50 o 
   1  -3   9        3.28        2.29      0.58 o 
   2  -3   9        0.08       -0.25      0.48 o 
   3  -3   9        0.55        0.61      0.67 o 
  -3  -2   9        7.19        7.94      0.92 o 
  -2  -2   9        7.87       11.38      0.95 o 
  -1  -2   9       19.77       21.75      1.28 o 
   0  -2   9        2.31        0.55      0.45 o 
   1  -2   9        0.04        0.54      0.44 o 
   2  -2   9        9.60        7.13      0.86 o 
   3  -2   9        5.77        5.00      0.84 o 
  -3  -1   9        2.53        2.97      0.65 o 
  -2  -1   9        1.91        2.24      0.64 o 
  -1  -1   9      172.32      168.61      4.66 o 
   0  -1   9        0.01        0.19      0.76 o 
   1  -1   9        1.65        0.61      0.45 o 
   2  -1   9        0.03        0.50      0.44 o 
   3  -1   9        2.81        2.40      0.70 o 
  -4   0   9        1.53        1.15      0.62 o 
  -3   0   9        3.45        3.16      0.62 o 
  -2   0   9       21.34       21.58      1.06 o 
  -1   0   9       56.12       61.26      4.04 o 
   0   0   9       16.25       20.80      0.77 o 
   1   0   9        0.76        0.55      0.39 o 
   2   0   9        0.49        0.16      0.48 o 
   3   0   9        0.32        1.43      0.67 o 
  -4   1   9        0.72        0.00      0.59 o 
  -3   1   9        0.02       -0.37      0.62 o 
  -2   1   9       25.21       29.04      1.60 o 
  -1   1   9        1.18        1.37      0.39 o 
   0   1   9       73.91       67.99      5.99 o 
   1   1   9       64.48       65.84      3.23 o 
   2   1   9        0.04       -0.36      0.51 o 
   3   1   9        0.00        1.68      0.65 o 
  -4   2   9        0.03       -0.12      0.61 o 
  -3   2   9       10.76       10.96      0.98 o 
  -2   2   9        3.56        0.58      0.76 o 
  -1   2   9       24.31       23.86      2.85 o 
   0   2   9       49.00       51.62      2.65 o 
   1   2   9       13.97       16.91      1.91 o 
   2   2   9        2.97        3.22      0.78 o 
  -3   3   9        1.60        0.75      0.62 o 
  -2   3   9        5.80        6.74      0.89 o 
  -1   3   9       20.43       19.31      1.87 o 
   0   3   9       13.89       12.82      0.70 o 
   1   3   9        4.01        2.96      0.61 o 
   2   3   9       41.29       38.38      1.60 o 
  -3   4   9        6.62        8.42      0.90 o 
  -2   4   9       14.62       14.51      1.04 o 
  -1   4   9        5.01        5.00      1.48 o 
   0   4   9       15.20       15.47      1.32 o 
   1   4   9       17.92       17.49      1.89 o 
   2   4   9        4.86        2.49      0.93 o 
  -3   5   9       15.74       15.86      1.12 o 
  -2   5   9        0.84        1.28      0.51 o 
  -1   5   9       16.85       17.00      1.67 o 
   0   5   9       13.92       12.79      1.03 o 
   1   5   9        2.78        2.25      0.50 o 
  -3   6   9        0.21        0.56      0.69 o 
  -2   6   9        2.62        2.35      0.73 o 
  -1   6   9        2.02        1.05      0.78 o 
   0   6   9       15.28       12.03      0.73 o 
   1   6   9        1.66        2.51      0.47 o 
  -2   7   9       13.23       10.04      1.04 o 
  -1   7   9        4.35        3.47      0.64 o 
   0   7   9        4.46        4.22      0.61 o 
  -1  -6  10        0.19       -0.04      0.39 o 
   0  -6  10        1.20        0.66      0.58 o 
   1  -6  10        1.90        1.38      0.50 o 
  -2  -5  10        0.10        0.40      0.51 o 
  -1  -5  10        1.33        1.26      0.48 o 
   0  -5  10        1.29        0.87      0.52 o 
   1  -5  10        0.52       -0.12      0.44 o 
  -2  -4  10        0.06        0.06      0.62 o 
  -1  -4  10        1.76        1.08      0.52 o 
   0  -4  10        2.56        1.67      0.49 o 
   1  -4  10        1.00        0.42      0.41 o 
   2  -4  10        0.07       -0.02      0.59 o 
  -3  -3  10        0.94        1.63      0.75 o 
  -2  -3  10        3.62        3.19      0.70 o 
  -1  -3  10        0.39        0.57      0.52 o 
   0  -3  10        3.38        2.59      1.20 o 
   1  -3  10        0.22        0.35      0.38 o 
   2  -3  10        3.37        1.82      0.76 o 
  -3  -2  10        1.26        1.26      0.64 o 
  -2  -2  10        1.06        0.34      0.81 o 
  -1  -2  10        4.68        4.19      0.52 o 
   0  -2  10        7.05        7.67      0.62 o 
   1  -2  10        1.65       -0.32      0.43 o 
   2  -2  10        1.36        1.90      0.67 o 
  -3  -1  10        0.29        0.72      0.61 o 
  -2  -1  10        0.28        0.28      0.51 o 
  -1  -1  10       20.41       20.86      1.35 o 
   0  -1  10        0.78        0.83      0.45 o 
   1  -1  10        0.52        0.79      0.51 o 
   2  -1  10        1.38       -0.40      0.54 o 
  -3   0  10        0.55        0.83      0.84 o 
  -2   0  10        4.43        4.97      0.75 o 
  -1   0  10       11.72       14.92      0.80 o 
   0   0  10       43.39       47.16      2.84 o 
   1   0  10        4.59        5.66      0.57 o 
   2   0  10        1.63        0.28      0.70 o 
  -3   1  10        2.89        3.08      0.78 o 
  -2   1  10        0.04       -0.42      0.50 o 
  -1   1  10        1.99        1.34      0.46 o 
   0   1  10        2.86        2.53      0.48 o 
   1   1  10        0.03        0.28      0.54 o 
   2   1  10        1.76        1.26      0.61 o 
  -3   2  10        0.08       -0.56      0.56 o 
  -2   2  10        0.97        1.62      0.59 o 
  -1   2  10        1.53        0.15      0.48 o 
   0   2  10       32.33       33.38      1.64 o 
   1   2  10       22.85       23.87      1.32 o 
   2   2  10        2.79        1.73      0.81 o 
  -3   3  10        0.27       -0.05      0.62 o 
  -2   3  10       13.24       13.42      1.03 o 
  -1   3  10        6.62        5.57      0.57 o 
   0   3  10        0.41        0.34      0.52 o 
   1   3  10        0.10        0.49      0.35 o 
  -3   4  10        0.60        0.17      0.73 o 
  -2   4  10        0.28        0.53      0.50 o 
  -1   4  10        0.02        0.52      0.35 o 
   0   4  10        1.45        1.60      0.98 o 
   1   4  10        6.37        7.70      1.39 o 
  -2   5  10        3.81        4.25      0.79 o 
  -1   5  10       10.43        9.45      0.82 o 
   0   5  10        1.81        0.84      0.43 o 
  -1   6  10        0.15        0.70      0.52 o 
   0   6  10        0.84        1.14      0.49 o 
  -1  -4  11        1.56        1.73      0.89 o 
   0  -4  11        0.00       -0.01      0.42 o 
   1  -4  11        0.21        0.07      0.65 o 
  -2  -3  11        6.88       10.14      1.04 o 
  -1  -3  11        0.01        0.02      0.39 o 
   0  -3  11        0.94        1.45      0.54 o 
   1  -3  11        0.40        1.59      0.54 o 
  -2  -2  11        4.47        7.11      0.84 o 
  -1  -2  11        0.12        0.58      0.42 o 
   0  -2  11        7.43        8.67      1.65 o 
   1  -2  11        3.32        3.15      1.04 o 
  -2  -1  11        0.15        0.61      0.54 o 
  -1  -1  11       12.61       18.26      3.19 o 
   0  -1  11        1.85        1.54      0.56 o 
   1  -1  11        4.50        6.17      1.52 o 
  -2   0  11        6.87       10.57      0.95 o 
  -1   0  11        5.07        5.68      0.67 o 
   0   0  11        7.14        6.98      1.23 o 
   1   0  11        7.39        9.65      0.69 o 
  -2   1  11        0.46        1.20      0.53 o 
  -1   1  11        0.69        0.30      0.46 o 
   0   1  11        4.47        4.55      2.16 o 
   1   1  11        7.14        7.95      1.10 o 
  -2   2  11        0.76        0.67      0.62 o 
  -1   2  11       21.13       22.91      1.05 o 
   0   2  11        5.08        5.74      1.04 o 
   1   2  11        2.04        0.79      0.59 o 
  -2   3  11        0.39        0.61      0.64 o 
  -1   3  11        0.59        0.13      0.49 o 
   0   3  11        0.13        0.47      0.39 o 
  -1   4  11        3.37        2.82      1.57 o 
   0   4  11        6.46        5.78      0.60 o 
                                                 
